# Supplementary material for: Global Trends in Research of Amino Acid Metabolism in T Lymphocytes in Recent 15 Years: A Bibliometric Analysis
Source: J Immunol Res. 2025 Jan 25;2025:3393342. doi: 10.1155/jimr/3393342 (PMC11824865; doi:10.1155/jimr/3393342)
Supplement: Supporting Information — Description: Details of the 337 articles analyzed in this paper. [file 3393342.f1.xls]

## Sheet: savedrecs
Publication Type	Authors	Book Authors	Book Editors	Book Group Authors	Author Full Names	Book Author Full Names	Group Authors	Article Title	Source Title	Book Series Title	Book Series Subtitle	Language	Document Type	Conference Title	Conference Date	Conference Location	Conference Sponsor	Conference Host	Author Keywords	Keywords Plus	Abstract	Addresses	Affiliations	Reprint Addresses	Email Addresses	Researcher Ids	ORCIDs	Funding Orgs	Funding Name Preferred	Funding Text	Cited References	Cited Reference Count	Times Cited, WoS Core	Times Cited, All Databases	180 Day Usage Count	Since 2013 Usage Count	Publisher	Publisher City	Publisher Address	ISSN	eISSN	ISBN	Journal Abbreviation	Journal ISO Abbreviation	Publication Date	Publication Year	Volume	Issue	Part Number
J	Hertzel, AV; Yong, J; Chen, XL; Bernlohr, DA				Hertzel, Ann, V; Yong, Jeongsik; Chen, Xiaoli; Bernlohr, David A.			Immune Modulation of Adipocyte Mitochondrial Metabolism	ENDOCRINOLOGY			English	Review						adipose; macrophage; mitochondria; inflammation	ADIPOSE-TISSUE; INSULIN-RESISTANCE; CELL-DEATH; T-CELLS; INFLAMMATION; MACROPHAGES; CLEAVAGE; HOMEOSTASIS; FERROPTOSIS; DYSFUNCTION	Immune cells infiltrate adipose tissue as a function of age, sex, and diet, leading to a variety of regulatory processes linked to metabolic disease and dysfunction. Cytokines and chemokines produced by resident macrophages, B cells, T cells and eosinophils play major role(s) in fat cell mitochondrial functions modulating pyruvate oxidation, electron transport and oxidative stress, branched chain…	[Hertzel, Ann, V; Yong, Jeongsik; Bernlohr, David A.] Univ Minnesota, Dept Biochem Mol Biol & Biophys, Minneapolis, MN 55455 USA; [Chen, Xiaoli] Univ Minnesota, Dept Food Sci & Nutr, Minneapolis, MN 55455 USA		Bernlohr, DA (通讯作者)，Univ Minnesota, Dept Biochem Mol Biol & Biophys, Minneapolis, MN 55455 USA.	Bernl001@umn.edu		Yong, Jeongsik/0000-0002-2758-0450	National Institutes of Health [DK053189, AG069819, DK123042, 2R01GM113952]	National Institutes of Health(United States Department of Health & Human ServicesNational Institutes of Health (NIH) - USA)	Supported by National Institutes of Health (for NIH); DK053189 and AG069819 to D.A.B, DK123042 to X.C., and 2R01GM113952 to J.Y.		64	0	0	2	2	ENDOCRINE SOC	WASHINGTON	2055 L ST NW, SUITE 600, WASHINGTON, DC 20036 USA	0013-7227	1945-7170		ENDOCRINOLOGY	Endocrinology	AUG 1	2022	163	8
J	Owada, T; Kurasawa, K; Endou, H; Fujita, T; Anzai, N; Hayashi, K				Owada, Takayoshi; Kurasawa, Kazuhiro; Endou, Hitoshi; Fujita, Tomoe; Anzai, Naohiko; Hayashi, Keitaro			LAT1-specific inhibitor ameliorates severe autoimmune arthritis in SKG mouse	INTERNATIONAL IMMUNOPHARMACOLOGY			English	Article						L-type amino acid transporter (LAT) 1; Rheumatoid arthritis; JPH203; T helper (Th) 17	ACID TRANSPORTER 1; TRANSCRIPTIONAL REGULATION; CELL-DIFFERENTIATION; AMINO-ACIDS; TH17; EXPRESSION; DISEASE	L-type amino acid transporter 1 (LAT1, slc7a5) supplies large neutral amino acids to highly proliferative cells. LAT1 is an attractive therapeutic target for treating overactive T cell-mediated immune disorders due to its high expression in activated T cells, but not in resting T cells. Here, we demonstrate that LAT1 plays a crucial role in T helper (Th) 17-mediated autoimmune arthritis in SKG mi…	[Owada, Takayoshi; Kurasawa, Kazuhiro] Dokkyo Med Univ, Dept Rheumatol, Sch Med, Shimotsuga, Tochigi 3210293, Japan; [Endou, Hitoshi] J Pharm Co Ltd, Yokohama, Kanagawa 2300046, Japan; [Fujita, Tomoe; Anzai, Naohiko; Hayashi, Keitaro] Dokkyo Med Univ, Dept Pharmacol & Toxicol, Sch Med, Shimotsuga, Tochigi 3210293, Japan; [Anzai, Naohiko] Chiba Univ, Dept Pharmacol, Grad Sch Med, Chiba, Chiba 2608…		Hayashi, K (通讯作者)，Dokkyo Med Univ, Dept Pharmacol & Toxicol, Sch Med, 880 Kitakobayashi, Shimotsuga, Tochigi 3210293, Japan.	khayashi@dokkyomed.ac.jp			Japan Society for the Promotion of Science KAKENHI [17K08603, 21K06581]	Japan Society for the Promotion of Science KAKENHI(Ministry of Education, Culture, Sports, Science and Technology, Japan (MEXT)Japan Society for the Promotion of ScienceGrants-in-Aid for Scientific Research (KAKENHI))	Funding sources This research was supported by the Japan Society for the Promotion of Science KAKENHI (Grant No. 17K08603 and 21K06581) .		29	0	0	0	0	ELSEVIER	AMSTERDAM	RADARWEG 29a, 1043 NX AMSTERDAM, NETHERLANDS	1567-5769	1878-1705		INT IMMUNOPHARMACOL	Int. Immunopharmacol.	AUG	2022	109
J	Hosseinalizadeh, H; Mahmoodpour, M; Samadani, AA; Roudkenar, MH				Hosseinalizadeh, Hamed; Mahmoodpour, Mehrdad; Samadani, Ali Akbar; Roudkenar, Mehryar Habibi			The immunosuppressive role of indoleamine 2, 3-dioxygenase in glioblastoma: mechanism of action and immunotherapeutic strategies	MEDICAL ONCOLOGY			English	Review						Gliobastoma; Indoleamine 2; 3-Dioxygenase; Cancer therapy; Immunotherapy	ARYL-HYDROCARBON RECEPTOR; KYNURENINE PATHWAY METABOLISM; T-CELL RESPONSES; PICOLINIC-ACID; DENDRITIC CELLS; QUINOLINIC ACID; GLUTAMATE ANTAGONISTS; IDO EXPRESSION; KINASE PATHWAY; IN-VIVO	Glioblastoma multiforme (GBM) is a fatal brain tumor in adults with a bleak diagnosis. Expansion of immunosuppressive and malignant CD4 + FoxP3 + GITR + regulatory T cells is one of the hallmarks of GBM. Importantly, most of the patients with GBM expresses the tryptophan-degrading enzyme indoleamine 2,3-dioxygenase (IDO). While IDO1 is generally not expressed at appreciable levels in the adult ce…	[Hosseinalizadeh, Hamed; Mahmoodpour, Mehrdad] Guilan Univ Med Sci, Fac Paramed, Dept Med Biotechnol, Rasht, Iran; [Samadani, Ali Akbar] Guilan Univ Med Sci, Guilan Rd Trauma Res Ctr, Rasht, Iran; [Roudkenar, Mehryar Habibi] Guilan Univ Med Sci, Sch Med, Velayat Hosp, Burn & Regenerat Med Res Ctr, Parastar St, Rasht 4188794755, Iran		Roudkenar, MH (通讯作者)，Guilan Univ Med Sci, Sch Med, Velayat Hosp, Burn & Regenerat Med Res Ctr, Parastar St, Rasht 4188794755, Iran.	roudkenar@gums.ac.ir	Habibi Roudkenar, Mehryar/ABI-5197-2020	Habibi Roudkenar, Mehryar/0000-0001-8364-7245; hosseinalizadeh, hamed/0000-0003-4117-6726					130	1	1	2	2	HUMANA PRESS INC	TOTOWA	999 RIVERVIEW DRIVE SUITE 208, TOTOWA, NJ 07512 USA	1357-0560	1559-131X		MED ONCOL	Med. Oncol.	JUN 18	2022	39	9
J	Huang, XT; Zhang, F; Wang, XB; Liu, K				Huang, Xinting; Zhang, Feng; Wang, Xiaobo; Liu, Ke			The Role of Indoleamine 2, 3-Dioxygenase 1 in Regulating Tumor Microenvironment	CANCERS			English	Review						indoleamine 2,3-dioxygenase 1; tumor microenvironment; interferon-gamma; dendritic cell; myeloid-derived suppressor cell; regulatory T cell	NATURAL-KILLER-CELLS; PLASMACYTOID DENDRITIC CELLS; ARYL-HYDROCARBON RECEPTOR; IFN-GAMMA; T-CELLS; SUPPRESSOR-CELLS; TRYPTOPHAN CATABOLISM; TNF-ALPHA; TRANSCRIPTIONAL ACTIVATION; SYNERGISTIC INDUCTION	Indoleamine 2, 3-dioxygenase 1 (IDO1) is a rate-limiting enzyme that metabolizes an essential amino acid tryptophan (Trp) into kynurenine (Kyn), and it promotes the occurrence of immunosuppressive effects by regulating the consumption of Trp and the accumulation of Kyn in the tumor microenvironment (TME). Recent studies have shown that the main cellular components of TME interact with each other …	[Huang, Xinting; Wang, Xiaobo; Liu, Ke] Cent South Univ, Dept Ophthalmol, Xiangya Hosp 2, Changsha 410011, Peoples R China; [Zhang, Feng] Cent South Univ, Xiangya Hosp 3, Changsha 410013, Peoples R China		Liu, K (通讯作者)，Cent South Univ, Dept Ophthalmol, Xiangya Hosp 2, Changsha 410011, Peoples R China.	208211123@csu.edu.cn; amanda_2017@csu.edu.cn; 218211107@csu.edu.cn; liukelc@csu.edu.cn			Fundamental Research Funds for the Central Universities of Central South University [2021zzts1067]	Fundamental Research Funds for the Central Universities of Central South University	This research was supported by the Fundamental Research Funds for the Central Universities of Central South University (No. 2021zzts1067).		182	0	0	2	2	MDPI	BASEL	ST ALBAN-ANLAGE 66, CH-4052 BASEL, SWITZERLAND		2072-6694		CANCERS	Cancers	JUN	2022	14	11
J	Wik, JA; Chowdhury, A; Kolan, S; Bastani, NE; Li, GY; Alam, K; Grimolizzi, F; Skalhegg, BS				Wik, Jonas A.; Chowdhury, Azazul; Kolan, Shrikant; Bastani, Nasser E.; Li, Gaoyang; Alam, Kazi; Grimolizzi, Franco; Skalhegg, Bjorn S.			Endogenous glutamine is rate-limiting for anti-CD3 and anti-CD28 induced CD4+T-cell proliferation and glycolytic activity under hypoxia and normoxia	BIOCHEMICAL JOURNAL			English	Article							INDUCIBLE FACTORS; GLYCINE METABOLISM; CELL-GROWTH; T-CELLS; SERINE; ASPARAGINE; RESPONSES; DIFFERENTIATION; TRANSAMINASE; ADAPTATION	To meet the demand for energy and biomass, T lymphocytes (T cells) activated to proliferation and clonal expansion, require uptake and metabolism of glucose (Gluc) and the amino acid (AA) glutamine (Gln). Whereas exogenous Gln is converted to glutamate (Glu) by glutaminase (GLS), Gln is also synthesized from the endogenous pool of AA through Glu and activity of glutamine synthase (GS). Most of th…	[Wik, Jonas A.; Chowdhury, Azazul; Kolan, Shrikant; Bastani, Nasser E.; Li, Gaoyang; Alam, Kazi; Grimolizzi, Franco; Skalhegg, Bjorn S.] Univ Oslo, Inst Basic Med Sci, Div Mol Nutr, Dept Nutr, Oslo, Norway; [Wik, Jonas A.] Univ Oslo, Inst Clin Med, Dept Pathol, Oslo, Norway		Skalhegg, BS (通讯作者)，Univ Oslo, Inst Basic Med Sci, Div Mol Nutr, Dept Nutr, Oslo, Norway.	b.s.skalhegg@medisin.uio.no		Wik, Jonas Aakre/0000-0003-3065-5529	Norwegian Research Council [NFR ES506277, NFR ES 611247]; University of Oslo [710820]; South-Eastern Norway Regional Health Authorities [2014032, 2017013, 2017013-9]; Throne Holst Stiftelsen [THS-BSS-2016-2022]	Norwegian Research Council(Research Council of NorwayEuropean Commission); University of Oslo; South-Eastern Norway Regional Health Authorities; Throne Holst Stiftelsen	This project was funded from grants by the Norwegian Research Council (NFR ES506277 and NFR ES 611247), The University of Oslo, grant #710820, South-Eastern Norway Regional Health Authorities (https://www.helse-sorost.no/, 2014032 and 2017013, and Throne Holst Stiftelsen (THS-BSS-2016-2022) granted to BSS and South-Eastern Norway Regional Health Authorities (https://www.helse-sorost.no/, 2017013-…		61	0	0	0	0	PORTLAND PRESS LTD	LONDON	1ST FLR, 10 QUEEN STREET PLACE, LONDON, ENGLAND	0264-6021	1470-8728		BIOCHEM J	Biochem. J.	JUN	2022	479	11
J	Yu, Q; Tu, HH; Yin, XY; Peng, C; Dou, CY; Yang, WH; Wu, WB; Guan, XT; Li, J; Yan, HX; Zang, Y; Jiang, HW; Xia, Q				Yu, Qiang; Tu, Honghu; Yin, Xueyi; Peng, Chang; Dou, Chuanyun; Yang, Wenhua; Wu, Wenbiao; Guan, Xiaotong; Li, Jia; Yan, Hexin; Zang, Yi; Jiang, Haowen; Xia, Qiang			Targeting Glutamine Metabolism Ameliorates Autoimmune Hepatitis via Inhibiting T Cell Activation and Differentiation	FRONTIERS IN IMMUNOLOGY			English	Article						glutamine metabolism; autoimmune hepatitis (AIH); T cells activation and differentiation; mTOR signaling	CONCANAVALIN-A MODEL; AMINO-ACID-TRANSPORT; REGULATES MTOR	BackgroundAutoimmune hepatitis (AIH) is mediated by a cascade of T cell-mediated events directed at liver cells and persistent inflammation within the liver can eventually result in liver cirrhosis. Targeting glutamine metabolism has an impact on T cell activation and differentiation. However, the effect of glutamine metabolism blocking upon AIH remains unknown. We use glutaminase antagonist 6-di…	[Yu, Qiang; Tu, Honghu; Xia, Qiang] Shanghai Jiao Tong Univ, Renji Hosp, Sch Med, Dept Liver Surg, Shanghai, Peoples R China; [Yin, Xueyi; Zang, Yi] Nanjing Univ Chinese Med, Sch Chinese Mat Med, Nanjing, Peoples R China; [Peng, Chang; Dou, Chuanyun; Yang, Wenhua; Li, Jia; Zang, Yi; Jiang, Haowen] Chinese Acad Sci, Shanghai Inst Mat Med, State Key Lab Drug Res, Shanghai, Peoples R China; [Peng, C…		Xia, Q (通讯作者)，Shanghai Jiao Tong Univ, Renji Hosp, Sch Med, Dept Liver Surg, Shanghai, Peoples R China.;Zang, Y (通讯作者)，Nanjing Univ Chinese Med, Sch Chinese Mat Med, Nanjing, Peoples R China.;Zang, Y; Jiang, HW (通讯作者)，Chinese Acad Sci, Shanghai Inst Mat Med, State Key Lab Drug Res, Shanghai, Peoples R China.;Zang, Y (通讯作者)，Univ Chinese Acad Sci UCAS, Hangzhou Inst Adv Study, Sch Pharmaceut Sci & …	yzang@simm.ac.cn; haowenjiang@simm.ac.cn; xiaqiang@shsmu.edu.cn		Yu, Qiang/0000-0002-3908-6177	National Key R&D Program of China [2018YFA0108200]; National Natural Science Foundation of China [32000525]; 'Three-Year Action Plan for Promoting Clinical Skills and Clinical Innovation in Municipal Hospitals' Key Supporting Projects [SHDC2020CR5012]; Major clinical research projects [SHDC2020CR2003A]	National Key R&D Program of China; National Natural Science Foundation of China(National Natural Science Foundation of China (NSFC)); 'Three-Year Action Plan for Promoting Clinical Skills and Clinical Innovation in Municipal Hospitals' Key Supporting Projects; Major clinical research projects	This project was funded by National Key R&D Program of China 2018YFA0108200, National Natural Science Foundation of China grants 32000525, 'Three-Year Action Plan for Promoting Clinical Skills and Clinical Innovation in Municipal Hospitals' Key Supporting Projects SHDC2020CR5012 and Major clinical research projects SHDC2020CR2003A.		65	0	0	5	5	FRONTIERS MEDIA SA	LAUSANNE	AVENUE DU TRIBUNAL FEDERAL 34, LAUSANNE, CH-1015, SWITZERLAND	1664-3224			FRONT IMMUNOL	Front. Immunol.	MAY 19	2022	13
J	Zhang, T; Shen, HH; Qin, XY; Li, MQ				Zhang, Tao; Shen, Hui-Hui; Qin, Xue-Yun; Li, Ming-Qing			The metabolic characteristic of decidual immune cells and their unique properties in pregnancy loss	IMMUNOLOGICAL REVIEWS			English	Review						decidual M phi; decidual NK cells; decidual T cells; glycolysis; immunometabolism; lysophosphatidic acid; pregnancy loss	NATURAL-KILLER-CELLS; ARYL-HYDROCARBON RECEPTOR; ENDOMETRIAL STROMAL CELLS; RECURRENT SPONTANEOUS-ABORTION; HYPOXIA-INDUCIBLE FACTORS; NK CELLS; HEME OXYGENASE-1; T-CELLS; LACTIC-ACID; IN-VITRO	Maternal tolerance to semi- or fully allograft conceptus is a prerequisite for the maintenance of pregnancy. Once this homeostasis is disrupted, it may result in pregnancy loss. As a potential approach to prevent pregnancy loss, targeting decidual immune cells (DICs) at the maternal-fetal interface has been suggested. Although the phenotypic features and functions of DIC have been extensively pro…	[Zhang, Tao] Chinese Univ Hong Kong, Fac Med, Dept Obstet & Gynecol, Assisted Reprod Technol Unit, Hong Kong, Peoples R China; [Shen, Hui-Hui; Qin, Xue-Yun; Li, Ming-Qing] Fudan Univ, Shanghai Med Sch, Hosp Obstet & Gynecol, Lab Reprod Immunol, Shanghai 200080, Peoples R China; [Li, Ming-Qing] Fudan Univ, Shanghai Inst Planned Parenthood Res, NHC Key Lab Reprod Regulat, Shanghai, Peoples R China;…		Li, MQ (通讯作者)，Fudan Univ, Shanghai Med Sch, Hosp Obstet & Gynecol, Lab Reprod Immunol, Shanghai 200080, Peoples R China.	mqli@fudan.edu.cn	Li, Ming-Qing/AGW-1489-2022	Li, Ming-Qing/0000-0002-9276-0722; Zhang, Tao/0000-0002-8644-8468	Major Research Program of the National Natural Science Foundation of China (NSFC) [92057119, 31970798]; Program for Zhuoxue of Fudan University [JIF157602]; Support Project for Original Personalized Research of Fudan University [IDF157014/002]	Major Research Program of the National Natural Science Foundation of China (NSFC)(National Natural Science Foundation of China (NSFC)); Program for Zhuoxue of Fudan University; Support Project for Original Personalized Research of Fudan University	This study was supported by the Major Research Program of the National Natural Science Foundation of China (NSFC) (No. 92057119, 31970798), the Program for Zhuoxue of Fudan University (JIF157602), and the Support Project for Original Personalized Research of Fudan University (IDF157014/002).		181	1	1	1	1	WILEY	HOBOKEN	111 RIVER ST, HOBOKEN 07030-5774, NJ USA	0105-2896	1600-065X		IMMUNOL REV	Immunol. Rev.	JUL	2022	308	1
J	Thangavelu, G; Andrejeva, G; Bolivar-Wagers, S; Jin, S; Zaiken, MC; Loschi, M; Aguilar, EG; Furlan, SN; Brown, CC; Lee, YC; Hyman, CM; Feser, CJ; Panoskaltsis-Mortari, A; Hippen, KL; MacDonald, KP; Murphy, WJ; Maillard, I; Hill, GR; Munn, DH; Zeiser, R; Kean, LS; Rathmell, JC; Chi, HB; Noelle, RJ; Blazar, BR				Thangavelu, Govindarajan; Andrejeva, Gabriela; Bolivar-Wagers, Sara; Jin, Sujeong; Zaiken, Michael C.; Loschi, Michael; Aguilar, Ethan G.; Furlan, Scott N.; Brown, Chrysothemis C.; Lee, Yu-Chi; Hyman, Cameron McDonald; Feser, Colby J.; Panoskaltsis-Mortari, Angela; Hippen, Keli L.; MacDonald, Kelli P.; Murphy, William J.; Maillard, Ivan; Hill, Geoffrey R.; Munn, David H.; Zeiser, Robert; Kean, Le…			Retinoic acid signaling acts as a rheostat to balance Treg function	CELLULAR & MOLECULAR IMMUNOLOGY			English	Article						Retinoic acid; Tregulatory cells; Autoimmunity; Metabolism; mTORC1; STAT5	REGULATORY T-CELLS; VERSUS-HOST-DISEASE; IL-2 RECEPTOR; TGF-BETA; DIFFERENTIATION; GENE; INSTABILITY; GENERATION; EXPRESSION; EFFECTOR	Regulatory T cells (Tregs) promote immune homeostasis by maintaining self-tolerance and regulating inflammatory responses. Under certain inflammatory conditions, Tregs can lose their lineage stability and function. Previous studies have reported that ex vivo exposure to retinoic acid (RA) enhances Treg function and stability. However, it is unknown how RA receptor signaling in Tregs influences th…	[Thangavelu, Govindarajan; Bolivar-Wagers, Sara; Jin, Sujeong; Zaiken, Michael C.; Loschi, Michael; Aguilar, Ethan G.; Hyman, Cameron McDonald; Feser, Colby J.; Panoskaltsis-Mortari, Angela; Hippen, Keli L.; Blazar, Bruce R.] Univ Minnesota, Dept Pediat, Ctr Immunol, Minneapolis, MN 55455 USA; [Andrejeva, Gabriela; Rathmell, Jeffrey C.] Vanderbilt Univ, Med Ctr, Ctr Immunobiol, Nashville, TN USA;…		Thangavelu, G (通讯作者)，Univ Minnesota, Dept Pediat, Ctr Immunol, Minneapolis, MN 55455 USA.	govindarajan.thangavelu@gmail.com	Chi, Hongbo/M-9397-2018	Chi, Hongbo/0000-0002-9997-2496; Feser, Colby/0000-0001-5971-9085; Andrejeva, Gabriela/0000-0002-3508-7682; Loschi, Michael/0000-0002-4460-5939; Munn, David/0000-0002-7711-2858	National Institutes of Health, National Institute of Allergy and Infectious Diseases [P01 AI056299, R37 AI034495, R01 AI091627]; National Heart, Lung, and Blood Institute [R01 HL56067]; Center for Innovative Technology at Vanderbilt University; Canadian Institutes of Health Research (CIHR) fellowship	National Institutes of Health, National Institute of Allergy and Infectious Diseases(United States Department of Health & Human ServicesNational Institutes of Health (NIH) - USANIH National Institute of Allergy & Infectious Diseases (NIAID)); National Heart, Lung, and Blood Institute(United States Department of Health & Human ServicesNational Institutes of Health (NIH) - USANIH National Heart Lun…	We thank Brent Koehn and Nicole Chapman for critical reading of the manuscript, Jamie Panthera for excellent animal husbandry, and Ron Mc Elmurry, Christopher Less, Juan E. Abrahante Llorens, and the UMN genomics center for technical assistance. This work was supported by grants from the National Institutes of Health, National Institute of Allergy and Infectious Diseases P01 AI056299, R37 AI03449…		69	0	0	4	4	CHIN SOCIETY IMMUNOLOGY	BEING	5 DONGDAN SANTIAO, DONGCHEN DISTRICT, BEING, 100005, PEOPLES R CHINA	1672-7681	2042-0226		CELL MOL IMMUNOL	Cell. Mol. Immunol.	JUL	2022	19	7
J	Dai, YW; Wen, ZK; Wu, ZX; Wu, HD; Lv, LX; Yan, CZ; Liu, CH; Wang, ZQ; Zheng, C				Dai, Yin-wei; Wen, Zhi-kai; Wu, Zhi-xuan; Wu, Hao-dong; Lv, Lin-xi; Yan, Cong-zhi; Liu, Cong-hui; Wang, Zi-qiong; Zheng, Chen			Amino Acid Metabolism-Related lncRNA Signature Predicts the Prognosis of Breast Cancer	FRONTIERS IN GENETICS			English	Article						amino acid metabolism; breast cancer; long non-coding RNA; prognostic signature; prognostic model; immunity	TUMOR-INFILTRATING LYMPHOCYTES; IMMUNE CELLS; EXPRESSION; GLUTAMINE; IDENTIFICATION; MACROPHAGES; STATISTICS; MUTATIONS; LANDSCAPE; REVEAL	Background and Purpose: Breast cancer (BRCA) is the most frequent female malignancy and is potentially life threatening. The amino acid metabolism (AAM) has been shown to be strongly associated with the development and progression of human malignancies. In turn, long noncoding RNAs (lncRNAs) exert an important influence on the regulation of metabolism. Therefore, we attempted to build an AAM-rela…	[Dai, Yin-wei; Wu, Zhi-xuan; Wu, Hao-dong; Yan, Cong-zhi; Liu, Cong-hui; Wang, Zi-qiong; Zheng, Chen] Wenzhou Med Univ, Affiliated Hosp 1, Dept Breast Surg, Wenzhou, Peoples R China; [Wen, Zhi-kai] Wenzhou Med Univ, Affiliated Hosp 1, Dept Hepatopancreatobiliary Surg, Wenzhou, Peoples R China; [Lv, Lin-xi] Wenzhou Med Univ, Wenzhou, Peoples R China		Zheng, C (通讯作者)，Wenzhou Med Univ, Affiliated Hosp 1, Dept Breast Surg, Wenzhou, Peoples R China.	haopeng2810@163.com							77	0	0	0	0	FRONTIERS MEDIA SA	LAUSANNE	AVENUE DU TRIBUNAL FEDERAL 34, LAUSANNE, CH-1015, SWITZERLAND		1664-8021		FRONT GENET	Front. Genet.	MAY 13	2022	13
J	Zhao, L; Liu, YY; Zhang, SM; Wei, LY; Cheng, HB; Wang, JS; Wang, J				Zhao, Lin; Liu, Yuanyuan; Zhang, Simiao; Wei, Lingyu; Cheng, Hongbing; Wang, Jinsheng; Wang, Jia			Impacts and mechanisms of metabolic reprogramming of tumor microenvironment for immunotherapy in gastric cancer	CELL DEATH & DISEASE			English	Review							MEMORY T-CELLS; PLASMACYTOID DENDRITIC CELLS; AMINO-ACID-METABOLISM; HELICOBACTER-PYLORI; NITRIC-OXIDE; FATTY-ACID; INDOLEAMINE 2,3-DIOXYGENASE; MOLECULAR CHARACTERIZATION; RESPIRATORY CAPACITY; IMMUNE SUPPRESSION	Metabolic disorders and abnormal immune function changes occur in tumor tissues and cells to varying degrees. There is increasing evidence that reprogrammed energy metabolism contributes to the development of tumor suppressive immune microenvironment and influences the course of gastric cancer (GC). Current studies have found that tumor microenvironment (TME) also has important clinicopathologica…	[Zhao, Lin; Liu, Yuanyuan; Zhang, Simiao] Changzhi Med Coll, Clin Coll 1, Changzhi 046000, Shanxi, Peoples R China; [Wei, Lingyu; Cheng, Hongbing; Wang, Jinsheng; Wang, Jia] Changzhi Med Coll, Collaborat Innovat Ctr Aging Mech Res & Transform, Ctr Healthy Aging, Changzhi 046000, Shanxi, Peoples R China; [Wei, Lingyu; Wang, Jinsheng] Changzhi Med Coll, Heping Hosp, Key Lab Esophageal Canc Basic Re…		Wang, JS; Wang, J (通讯作者)，Changzhi Med Coll, Collaborat Innovat Ctr Aging Mech Res & Transform, Ctr Healthy Aging, Changzhi 046000, Shanxi, Peoples R China.;Wang, JS (通讯作者)，Changzhi Med Coll, Heping Hosp, Key Lab Esophageal Canc Basic Res & Clin Transfo, Changzhi 046000, Shanxi, Peoples R China.;Wang, J (通讯作者)，Changzhi Med Coll, Dept Immunol, Ctr Hlth Aging, Changzhi 046000, Shanxi, Peoples R Chin…	jshwang@czmc.edu.cn; czmcwj@czmc.edu.cn			National Natural Science Foundation of China [32000665]; Applied Basic Research Programs of Science and Technology Commission Foundation of Shanxi Province [201901D211472]; Science and technology innovation plan of Shanxi Higher Education Institutions [2020L0390]	National Natural Science Foundation of China(National Natural Science Foundation of China (NSFC)); Applied Basic Research Programs of Science and Technology Commission Foundation of Shanxi Province; Science and technology innovation plan of Shanxi Higher Education Institutions	This work was supported in part by grants from the National Natural Science Foundation of China (32000665), the Applied Basic Research Programs of Science and Technology Commission Foundation of Shanxi Province (201901D211472), Science and technology innovation plan of Shanxi Higher Education Institutions (2020L0390).		185	1	1	3	3	SPRINGERNATURE	LONDON	CAMPUS, 4 CRINAN ST, LONDON, N1 9XW, ENGLAND	2041-4889			CELL DEATH DIS	Cell Death Dis.	APR 20	2022	13	4
J	Hayashi, K; Kaminuma, O				Hayashi, Keitaro; Kaminuma, Osamu			Therapeutic Potential for Intractable Asthma by Targeting L-Type Amino Acid Transporter 1	BIOMOLECULES			English	Review						L-type amino acid transporter (LAT) 1; steroid-resistant asthma; Th17	AIRWAY HYPERRESPONSIVENESS; BRONCHIAL HYPERRESPONSIVENESS; T-CELLS; HEAVY-CHAIN; LAT1; EXPRESSION; MICE; IL-17A; INTERLEUKIN-5; INFLAMMATION	Bronchial asthma is a chronic disease characterized by airway inflammation, obstruction, and hyperresponsiveness. CD4(+) T cells, particularly T helper (Th) 2 cells, and their specific cytokines are important mediators in asthma pathogenesis. However, it has been established that Th subsets, other than Th2, as well as various cell types, including innate lymphoid cells (ILCs), significantly contr…	[Hayashi, Keitaro] Dokkyo Med Univ, Sch Med, Dept Pharmacol & Toxicol, Mibu, Tochigi 3210293, Japan; [Kaminuma, Osamu] Hiroshima Univ, Res Inst Radiat Biol & Med, Dept Dis Model, Hiroshima 7348553, Japan		Kaminuma, O (通讯作者)，Hiroshima Univ, Res Inst Radiat Biol & Med, Dept Dis Model, Hiroshima 7348553, Japan.	khayashi@dokkyomed.ac.jp; okami@hiroshima-u.ac.jp		Kaminuma, Osamu/0000-0003-1211-0410	Joint Research Grant of the Research Center for Radiation Disaster Medical Science; OTC Self-Medication Promotion Foundation; Smoking Research Foundation; Triangle Project of the Research Center for Radiation Disaster Medical Science; [21K06581]; [18K19561]	Joint Research Grant of the Research Center for Radiation Disaster Medical Science; OTC Self-Medication Promotion Foundation; Smoking Research Foundation; Triangle Project of the Research Center for Radiation Disaster Medical Science; ;	This work was supported by Grant-in-Aid for JSPS KAKENHI to Keitaro Hayashi (No. 21K06581) and to Osamu Kaminuma (No. 18K19561), Joint Research Grant of the Research Center for Radiation Disaster Medical Science to Keitaro Hayashi, Triangle Project of the Research Center for Radiation Disaster Medical Science to Osamu Kaminuma, and funding from the OTC Self-Medication Promotion Foundation and Smo…		68	0	0	1	1	MDPI	BASEL	ST ALBAN-ANLAGE 66, CH-4052 BASEL, SWITZERLAND		2218-273X		BIOMOLECULES	Biomolecules	APR	2022	12	4
J	Tian, J; Li, XW; Jiang, YR; Gao, F; Ju, BM; Chen, JY; Zhu, WH; He, L; Meng, LS; Lu, SM				Tian, Juan; Li, Xiaowei; Jiang, Yiru; Gao, Feng; Ju, Bomiao; Chen, Jiayue; Zhu, Wenhua; He, Lan; Meng, Liesu; Lu, Shemin			SLC7A5 expression is up-regulated in peripheral blood T and B lymphocytes of systemic lupus erythematosus patients, associating with renal damage	CLINICAL IMMUNOLOGY			English	Article						SLE; Lupus nephritis; B cells; T cells	ACID TRANSPORTER 1; AMINO-ACIDS; PATHOGENESIS; MTORC1; CELLS; IMMUNOMETABOLISM; DIFFERENTIATION; ACTIVATION; SERUM; SLE	Metabolic reprogramming of immune cells has been proven to be important for systemic lupus erythematosus (SLE). This study aims to understand the role of SLC7A5, an amino acid transporter, in SLE. We analyzed SLC7A5 mRNA expression of SLE patients compared to healthy controls using GEO database, and found that it was increased in CD4+ T cells and CD19+ B cells. We then confirmed the expression up…	[Tian, Juan; Ju, Bomiao; He, Lan] Xi An Jiao Tong Univ, Dept Rheumatol & Immunol, Affiliated Hosp 1, Xian 710061, Shaanxi, Peoples R China; [Li, Xiaowei; Jiang, Yiru; Gao, Feng; Chen, Jiayue; Zhu, Wenhua; Meng, Liesu; Lu, Shemin] Xi An Jiao Tong Univ, Sch Basic Med Sci, Inst Mol & Translat Med, Hlth Sci Ctr, Xian 710061, Shaanxi, Peoples R China; [Li, Xiaowei; Jiang, Yiru; Gao, Feng; Chen, Jiayue…		He, L (通讯作者)，Xi An Jiao Tong Univ, Dept Rheumatol & Immunol, Affiliated Hosp 1, Xian 710061, Shaanxi, Peoples R China.;Zhu, WH; Meng, LS (通讯作者)，Xi An Jiao Tong Univ, Sch Basic Med Sci, Inst Mol & Translat Med, Hlth Sci Ctr, Xian 710061, Shaanxi, Peoples R China.;Zhu, WH; Meng, LS (通讯作者)，Xi An Jiao Tong Univ, Sch Basic Med Sci, Dept Biochem & Mol Biol, Hlth Sci Ctr, Xian 710061, Shaanxi, Peoples R…	zhuwenhua@xjtu.edu.cn; xajdhl87@mail.xjtu.edu.cn; mengliesu@xjtu.edu.cn		Li, Xiaowei/0000-0002-0718-1938; Zhu, Wenhua/0000-0002-2820-2427	National Natural Science Foundation of China [81671629, 82171724, 82171784]; Natural Science foundation of Shaanxi Province [2021JQ-393]	National Natural Science Foundation of China(National Natural Science Foundation of China (NSFC)); Natural Science foundation of Shaanxi Province(Natural Science Foundation of Shaanxi Province)	Acknowledgement This work is supported by the National Natural Science Foundation of China (81671629, 82171724 and 82171784) , and Natural Science foundation of Shaanxi Province (2021JQ-393) .		56	0	0	2	2	ACADEMIC PRESS INC ELSEVIER SCIENCE	SAN DIEGO	525 B ST, STE 1900, SAN DIEGO, CA 92101-4495 USA	1521-6616	1521-7035		CLIN IMMUNOL	Clin. Immunol.	APR	2022	237
J	Zheng, KH; Zheng, XJ; Yang, W				Zheng, Kehong; Zheng, Xiaojun; Yang, Wei			The Role of Metabolic Dysfunction in T-Cell Exhaustion During Chronic Viral Infection	FRONTIERS IN IMMUNOLOGY			English	Review						chronic viral infection; T-cell exhaustion; metabolism; PD-1; glycolysis	INHIBITORY RECEPTOR PD-1; FATTY-ACID; TRANSCRIPTIONAL CONTROL; EFFECTOR FUNCTION; REGULATORY T; CHOLESTEROL; ACTIVATION; MTOR; DIFFERENTIATION; SENESCENCE	T cells are important components of adaptive immunity that protect the host against invading pathogens during infection. Upon recognizing the activation signals, naive and/or memory T cells will initiate clonal expansion, trigger differentiation into effector populations and traffic to the inflamed sites to eliminate pathogens. However, in chronic viral infections, such as those caused by human i…	[Zheng, Kehong] Southern Med Univ, Zhujiang Hosp, Dept Gen Surg, Guangzhou, Peoples R China; [Zheng, Xiaojun; Yang, Wei] Guangdong Acad Med Sci, Guangdong Prov Peoples Hosp, Res Dept Med Sci, Guangzhou, Peoples R China; [Yang, Wei] Southern Med Univ, Sch Basic Med Sci, Dept Pathol, Guangzhou, Peoples R China		Zheng, XJ; Yang, W (通讯作者)，Guangdong Acad Med Sci, Guangdong Prov Peoples Hosp, Res Dept Med Sci, Guangzhou, Peoples R China.;Yang, W (通讯作者)，Southern Med Univ, Sch Basic Med Sci, Dept Pathol, Guangzhou, Peoples R China.	Zhengxiaojun_gz@163.com; yanglab@smu.edu.cn			National Key R&D Program of China [2018YFA0800404]; National Natural Science Foundation of China (NSFC) [81822036, 31770931, 82103399, 31800730]; Guangdong Natural Science Funds for Distinguished Young Scholar [2017A030306030]; Guangdong Basic and Applied Basic Research Foundation [2020A1515010212, 2020A1515011246]; Science and Technology Program of Guangzhou [202102020903]	National Key R&D Program of China; National Natural Science Foundation of China (NSFC)(National Natural Science Foundation of China (NSFC)); Guangdong Natural Science Funds for Distinguished Young Scholar; Guangdong Basic and Applied Basic Research Foundation; Science and Technology Program of Guangzhou	The work has also been funded by National Key R & D Program of China (No. 2018YFA0800404 to WY), National Natural Science Foundation of China (NSFC, No. 81822036 and 31770931 to WY, No. 82103399 to KZ, No. 31800730 to XZ), Guangdong Natural Science Funds for Distinguished Young Scholar (No. 2017A030306030 to WY),Guangdong Basic and Applied Basic Research Foundation (No. 2020A1515010212 to KZ, No.…		81	0	0	3	3	FRONTIERS MEDIA SA	LAUSANNE	AVENUE DU TRIBUNAL FEDERAL 34, LAUSANNE, CH-1015, SWITZERLAND	1664-3224			FRONT IMMUNOL	Front. Immunol.	MAR 31	2022	13
J	Pan, ZK; Huang, AJ; He, Y; Zhang, ZL; Jiang, CH; Wang, LX; Qing, K; Zhang, SJ; Wang, JM; Hu, XX				Pan, Zengkai; Huang, Aijie; He, Yang; Zhang, Zilu; Jiang, Chuanhe; Wang, Luxiang; Qing, Kai; Zhang, Sujiang; Wang, Jianmin; Hu, Xiaoxia			Metabolic Reprogramming of Alloreactive T Cells Through TCR/MYC/mTORC1/E2F6 Signaling in aGvHD Patients	FRONTIERS IN IMMUNOLOGY			English	Article						allogeneic hematopoietic stem cell transplantation; metabolic reprogramming; T cells; aGvHD; glycolytic	GLUCOSE-METABOLISM; AEROBIC GLYCOLYSIS; PACKAGE; GAPDH; MYC	Acute graft-versus-host disease (aGvHD) is the most common complication after allogeneic hematopoietic stem cell transplantation (allo-HSCT) and significantly linked with morbidity and mortality. Although much work has been engaged to investigate aGvHD pathogenesis, the understanding of alloreactive T-cell activation remains incomplete. To address this, we studied transcriptional activation of ca…	[Pan, Zengkai; He, Yang; Zhang, Zilu; Jiang, Chuanhe; Wang, Luxiang; Qing, Kai; Zhang, Sujiang; Hu, Xiaoxia] Shanghai Jiao Tong Univ, Ruijin Hosp, Shanghai Inst Hematol, Natl Res Ctr Translat Med Shanghai,State Key Lab M, Shanghai, Peoples R China; [Huang, Aijie; Wang, Jianmin] Changhai Hosp, Dept Hematol, Shanghai, Peoples R China; [Hu, Xiaoxia] Shanghai Jiao Tong Univ, Collaborat Innovat Ctr He…		Hu, XX (通讯作者)，Shanghai Jiao Tong Univ, Ruijin Hosp, Shanghai Inst Hematol, Natl Res Ctr Translat Med Shanghai,State Key Lab M, Shanghai, Peoples R China.;Wang, JM (通讯作者)，Changhai Hosp, Dept Hematol, Shanghai, Peoples R China.;Hu, XX (通讯作者)，Shanghai Jiao Tong Univ, Collaborat Innovat Ctr Hematol, Sch Med, Shanghai, Peoples R China.				National Natural Science Foundation of China [NSFC 82170206, 81770160, 81870143]	National Natural Science Foundation of China(National Natural Science Foundation of China (NSFC))	Funding This work was supported by the National Natural Science Foundation of China (NSFC 82170206, 81770160, 81870143).		42	0	0	1	1	FRONTIERS MEDIA SA	LAUSANNE	AVENUE DU TRIBUNAL FEDERAL 34, LAUSANNE, CH-1015, SWITZERLAND	1664-3224			FRONT IMMUNOL	Front. Immunol.	MAR 25	2022	13
J	Chen, RQ; Chen, LG				Chen, Ruiqun; Chen, Ligong			Solute carrier transporters: emerging central players in tumour immunotherapy	TRENDS IN CELL BIOLOGY			English	Review							T-CELL METABOLISM; GLUCOSE-METABOLISM; ACID-TRANSPORT; REGULATORY T; ACTIVATION; SUPPORTS; MACROPHAGES; IMMUNITY; SURVIVAL; DRIVES	Solute carrier transporters (SLCs) mediate nutrient and metabolite cellular homeostasis. Immune cells depend on SLCs to induce rapid and robust meta-bolic reprogramming, thereby controlling diverse immunological responses. Recent studies hint toward an important role of SLCs in immunity. Here, we review the emerging roles of SLCs in immunotherapy via modifying the metabolism and effector function…	[Chen, Ruiqun; Chen, Ligong] Tsinghua Univ, Minist Educ, Key Lab Bioorgan Phosphorus Chem & Chem Biol, Sch Pharmaceut Sci, Beijing 100084, Peoples R China; [Chen, Ligong] Sichuan Univ, West China Med Sch, West China Hosp, Collaborat Innovat Ctr Biotherapy,State Key Lab B, Chengdu 610065, Peoples R China; [Chen, Ligong] Sichuan Univ, West China Hosp, Canc Ctr, West China Med Sch, Chengdu 610065, P…		Chen, LG (通讯作者)，Tsinghua Univ, Minist Educ, Key Lab Bioorgan Phosphorus Chem & Chem Biol, Sch Pharmaceut Sci, Beijing 100084, Peoples R China.;Chen, LG (通讯作者)，Sichuan Univ, West China Med Sch, West China Hosp, Collaborat Innovat Ctr Biotherapy,State Key Lab B, Chengdu 610065, Peoples R China.;Chen, LG (通讯作者)，Sichuan Univ, West China Hosp, Canc Ctr, West China Med Sch, Chengdu 610065, Peoples R Ch…	ligongchen@tsinghua.edu.cn			Ministry of Science and Technology of China National Key RD Programs [2018YFA0506903]; National Natural Science Foundation of China [91857108, 32130048, 81470839]; Nation Science and Technology Major Projects for Major New Drugs Innovation and Development [2018ZX09711003-004-002]	Ministry of Science and Technology of China National Key RD Programs; National Natural Science Foundation of China(National Natural Science Foundation of China (NSFC)); Nation Science and Technology Major Projects for Major New Drugs Innovation and Development	This work was funded by the Ministry of Science and Technology of China National Key R&D Programs (2018YFA0506903 to L.C.), the National Natural Science Foundation of China (91857108, 32130048 and 81470839 to L.C.), and the Nation Science and Technology Major Projects for Major New Drugs Innovation and Development (2018ZX09711003-004-002 to L.C.). We apologise to our colleagues whose works could …		99	2	2	14	14	ELSEVIER SCIENCE LONDON	LONDON	84 THEOBALDS RD, LONDON WC1X 8RR, ENGLAND	0962-8924	1879-3088		TRENDS CELL BIOL	Trends Cell Biol.	MAR	2022	32	3
J	Zanoni, M; Bravaccini, S; Fabbri, F; Arienti, C				Zanoni, Michele; Bravaccini, Sara; Fabbri, Francesco; Arienti, Chiara			Emerging Roles of Aldehyde Dehydrogenase Isoforms in Anti-cancer Therapy Resistance	FRONTIERS IN MEDICINE			English	Review						aldehyde dehydrogenase; cancer stem cell; double strand brakes (DSB); therapeutic resistance; immunosuppression	STEM-LIKE CELLS; DENDRITIC CELLS; OXIDATIVE STRESS; RETINOIC ACID; CANCER-CELLS; INHIBITORS; IDENTIFICATION; POPULATION; PROSTATE; ALDH3A1	Aldehyde dehydrogenases (ALDHs) are a family of detoxifying enzymes often upregulated in cancer cells and associated with therapeutic resistance. In humans, the ALDH family comprises 19 isoenzymes active in the majority of mammalian tissues. Each ALDH isoform has a specific differential expression pattern and most of them have individual functional roles in cancer. ALDHs are overexpressed in subp…	[Zanoni, Michele; Bravaccini, Sara; Fabbri, Francesco; Arienti, Chiara] IRCCS Ist Romagnolo Studio Tumori IRST Dino Amado, Biosci Lab, Meldola, Italy		Zanoni, M; Arienti, C (通讯作者)，IRCCS Ist Romagnolo Studio Tumori IRST Dino Amado, Biosci Lab, Meldola, Italy.	michele.zanoni@irst.emr.it; chiara.arienti@irst.emr.it	Bravaccini, Sara/ABC-8944-2020; Fabbri, Francesco/K-1751-2018	Bravaccini, Sara/0000-0002-0075-8538; Fabbri, Francesco/0000-0002-7885-3025					103	2	2	3	3	FRONTIERS MEDIA SA	LAUSANNE	AVENUE DU TRIBUNAL FEDERAL 34, LAUSANNE, CH-1015, SWITZERLAND		2296-858X		FRONT MED-LAUSANNE	Front. Med.	MAR 1	2022	9
J	Crowther, RR; Schmidt, SM; Lange, SM; McKell, MC; Robillard, MC; Zhao, JF; Haffey, WD; Wyder, MA; Greis, KD; Setchell, KDR; Qualls, JE				Crowther, Rebecca R.; Schmidt, Stephanie M.; Lange, Shannon M.; McKell, Melanie C.; Robillard, Michelle C.; Zhao, Junfang; Haffey, Wendy D.; Wyder, Michael A.; Greis, Kenneth D.; Setchell, Kenneth D. R.; Qualls, Joseph E.			Cutting Edge: I-Arginine Transfer from Antigen-Presenting Cells Sustains CD4(+) T Cell Viability and Proliferation	JOURNAL OF IMMUNOLOGY			English	Article							L-CITRULLINE; METABOLISM; EXPRESSION; CHAIN	Metabolomics analyses suggest changes in amino acid abundance, particularly L-arginine (L-ARG), occur in patients with tuberculosis. Immune cells require L-ARG to fuel effector functions following infection. We have previously described an L-ARG synthesis pathway in immune cells; however, its role in APCs has yet to be uncovered. Using a coculture system with mycobacterial-specific CD4(+) T cells…	[Crowther, Rebecca R.; Schmidt, Stephanie M.; Lange, Shannon M.; McKell, Melanie C.; Robillard, Michelle C.; Zhao, Junfang; Setchell, Kenneth D. R.; Qualls, Joseph E.] Univ Cincinnati, Dept Pediat, Coll Med, Cincinnati, OH USA; [Crowther, Rebecca R.; Lange, Shannon M.; McKell, Melanie C.; Robillard, Michelle C.] Univ Cincinnati, Immunol Grad Program, Coll Med, Cincinnati, OH USA; [Crowther, Rebec…		Qualls, JE (通讯作者)，Cincinnati Childrens Hosp Med Ctr, Div Infect Dis, Dept Pediat, MLC 7017,3333 Burnet Ave, Cincinnati, OH 45229 USA.	joseph.qualls@cchmc.org		Qualls, Joseph/0000-0002-0113-2166; Crowther, Rebecca/0000-0003-3190-9498	National Institute of Allergy and Infectious Diseases Grant [R21AI148612]; Cincinnati Children's Hospital Medical Center Research Innovation and Pilot Award; Infectious Diseases Society of America Grant for Emerging Researchers and Clinical Mentorship; University of Cincinnati Graduate Student Government Research Fellowship; Cincinnati Children's Hospital Medical Center Division of Infectious Dis…	National Institute of Allergy and Infectious Diseases Grant; Cincinnati Children's Hospital Medical Center Research Innovation and Pilot Award; Infectious Diseases Society of America Grant for Emerging Researchers and Clinical Mentorship; University of Cincinnati Graduate Student Government Research Fellowship; Cincinnati Children's Hospital Medical Center Division of Infectious Diseases; Nationa…	This work was supported by National Institute of Allergy and Infectious Diseases Grant R21AI148612 (to J.E.Q.) , a Cincinnati Children's Hospital Medical Center Research Innovation and Pilot Award (to J.E.Q.) , an Infectious Diseases Society of America Grant for Emerging Researchers and Clinical Mentorship (to R.R.C.) , a University of Cincinnati Graduate Student Government Research Fellowship (t…		24	0	0	1	1	AMER ASSOC IMMUNOLOGISTS	BETHESDA	9650 ROCKVILLE PIKE, BETHESDA, MD 20814 USA	0022-1767	1550-6606		J IMMUNOL	J. Immunol.	FEB 15	2022	208	4
J	Wang, Q; Zhang, SX; Chang, MJ; Qiao, J; Wang, CH; Li, XF; Yu, Q; He, PF				Wang, Qi; Zhang, Sheng-Xiao; Chang, Min-Jing; Qiao, Jun; Wang, Cai-Hong; Li, Xiao-Feng; Yu, Qi; He, Pei-Feng			Characteristics of the Gut Microbiome and Its Relationship With Peripheral CD4(+) T Cell Subpopulations and Cytokines in Rheumatoid Arthritis	FRONTIERS IN MICROBIOLOGY			English	Article						rheumatoid arthritis; gut microbiota; cytokines; CD4; T cells; immune system diseases; DAS28	SUSCEPTIBILITY; POLYMORPHISMS; ASSOCIATION; DISEASE; IMPACT	This study investigated the association between intestinal microbiota abundance and diversity and cluster of differentiation (CD)4(+) T cell subpopulations, cytokine levels, and disease activity in rheumatoid arthritis RA. A total of 108 rheumatoid arthritis (RA) patients and 99 healthy control (HC) subjects were recruited. PICRUSt2 was used for functional metagenomic predictions. Absolute counts…	[Wang, Qi] Shanxi Med Univ, Sch Basic Med Sci, Taiyuan, Peoples R China; [Wang, Qi; Zhang, Sheng-Xiao; Qiao, Jun; Li, Xiao-Feng] Shanxi Med Univ, Minist Educ, Key Lab Cellular Physiol, Taiyuan, Peoples R China; [Wang, Qi; Chang, Min-Jing; Yu, Qi; He, Pei-Feng] Shanxi Key Lab Big Data Clin Decis Res, Taiyuan, Peoples R China; [Zhang, Sheng-Xiao; Qiao, Jun; Wang, Cai-Hong; Li, Xiao-Feng] Shanxi Med…		Yu, Q; He, PF (通讯作者)，Shanxi Key Lab Big Data Clin Decis Res, Taiyuan, Peoples R China.;Yu, Q; He, PF (通讯作者)，Shanxi Med Univ, Sch Management, Taiyuan, Peoples R China.	yuqi@sxmu.edu.cn; hepeifeng2006@126.com							64	0	0	11	11	FRONTIERS MEDIA SA	LAUSANNE	AVENUE DU TRIBUNAL FEDERAL 34, LAUSANNE, CH-1015, SWITZERLAND		1664-302X		FRONT MICROBIOL	Front. Microbiol.	FEB 3	2022	13
J	Erens, C; Van Broeckhoven, J; Hoeks, C; Schabbauer, G; Cheng, PLN; Chen, L; Hellings, N; Broux, B; Lemmens, S; Hendrix, S				Erens, Celine; Van Broeckhoven, Jana; Hoeks, Cindy; Schabbauer, Gernot; Cheng, Paul N.; Chen, Li; Hellings, Niels; Broux, Bieke; Lemmens, Stefanie; Hendrix, Sven			L-Arginine Depletion Improves Spinal Cord Injury via Immunomodulation and Nitric Oxide Reduction	BIOMEDICINES			English	Article						arginase-1; CNS trauma; neuroinflammation; nitric oxide; T cells	INFLAMMATORY RESPONSE; LOCOMOTOR RECOVERY; AMINO-ACID; NEUROLOGICAL FUNCTION; FUNCTIONAL RECOVERY; ARGINASE I; CELLS; EXPRESSION; MICE; REGENERATION	Background: Spinal cord injury (SCI) elicits robust neuroinflammation that eventually exacerbates the initial damage to the spinal cord. L-arginine is critical for the responsiveness of T cells, which are important contributors to neuroinflammation after SCI. Furthermore, L-arginine is the substrate for nitric oxide (NO) production, which is a known inducer of secondary damage. Methods: To accomp…	[Erens, Celine; Van Broeckhoven, Jana; Hoeks, Cindy; Hellings, Niels; Broux, Bieke; Lemmens, Stefanie; Hendrix, Sven] Hasselt Univ, Biomed Res Inst, Dept Immunol & Infect, B-3590 Diepenbeek, Belgium; [Schabbauer, Gernot] Med Univ Vienna, Inst Vasc Biol, Ctr Physiol & Pharmacol, A-1090 Vienna, Austria; [Schabbauer, Gernot] Med Univ Vienna, Ctr Physiol & Pharmacol, Christian Doppler Lab Arginine Me…		Hendrix, S (通讯作者)，Hasselt Univ, Biomed Res Inst, Dept Immunol & Infect, B-3590 Diepenbeek, Belgium.;Hendrix, S (通讯作者)，Med Sch Hamburg, Inst Translat Med, D-20457 Hamburg, Germany.	jana.vanbroeckhoven@uhasselt.be; cindy.hoeks@uhasselt.be; gernot.schabbauer@meduniwien.ac.at; niels.hellings@uhasselt.be; bieke.broux@uhasselt.be; stefanie.lemmens@uhasselt.be; jana.vanbroeckhoven@uhasselt.be		Broux, Bieke/0000-0001-8509-2415; Erens, Celine/0000-0002-7199-2153; Van Broeckhoven, Jana/0000-0002-2884-1763	Fund for Scientific Research Flanders (FWO-Vlaanderen) [G067715N, G09118N, G0C2120N]; Stichting MS Research; MS International Federation (MSIF) and MoveS; Hasselt University	Fund for Scientific Research Flanders (FWO-Vlaanderen)(FWO); Stichting MS Research; MS International Federation (MSIF) and MoveS; Hasselt University	This research was funded by Fund for Scientific Research Flanders (FWO-Vlaanderen, grant number G067715N, G091518N and G0C2120N) to S.H., Stichting MS Research to C.H., MS International Federation (MSIF) and MoveS to B.B, and Hasselt University to C.E. and C.H. All authors have read and agreed to the published version of the manuscript.		69	0	0	5	5	MDPI	BASEL	ST ALBAN-ANLAGE 66, CH-4052 BASEL, SWITZERLAND		2227-9059		BIOMEDICINES	Biomedicines	FEB	2022	10	2
J	Peyraud, F; Guegan, JP; Bodet, D; Cousin, S; Bessede, A; Italiano, A				Peyraud, Florent; Guegan, Jean-Philippe; Bodet, Dominique; Cousin, Sophie; Bessede, Alban; Italiano, Antoine			Targeting Tryptophan Catabolism in Cancer Immunotherapy Era: Challenges and Perspectives	FRONTIERS IN IMMUNOLOGY			English	Review						indoleamine 2; 3-dioxygenase; cancer; tryptophan metabolism; kynurenine; immunotherapy	ARYL-HYDROCARBON RECEPTOR; INDOLEAMINE 2,3-DIOXYGENASE 1; DENDRITIC CELL IMMUNOGENICITY; TUMORAL IMMUNE RESISTANCE; T-CELLS; EXPRESSION; IDO; INHIBITION; KYNURENINE; PATHWAY	Metabolism of tryptophan (Trp), an essential amino acid, represent a major metabolic pathway that both promotes tumor cell intrinsic malignant properties as well as restricts antitumour immunity, thus emerging as a drug development target for cancer immunotherapy. Three cytosolic enzymes, namely indoleamine 2,3-dioxygenase 1 (IDO1), IDO2 and tryptophan 2,3-dioxygenase (TDO2), catalyzes the first-…	[Peyraud, Florent; Cousin, Sophie; Italiano, Antoine] Inst Bergonie, Dept Med Oncol, Bordeaux, France; [Peyraud, Florent; Cousin, Sophie; Italiano, Antoine] Inst Bergonie, Early Phase Trials & Sarcoma Unit, Bordeaux, France; [Peyraud, Florent; Italiano, Antoine] Univ Bordeaux, Bordeaux, France; [Guegan, Jean-Philippe; Bodet, Dominique; Bessede, Alban] Explicyte, Bordeaux, France		Peyraud, F (通讯作者)，Inst Bergonie, Dept Med Oncol, Bordeaux, France.;Peyraud, F (通讯作者)，Inst Bergonie, Early Phase Trials & Sarcoma Unit, Bordeaux, France.;Peyraud, F (通讯作者)，Univ Bordeaux, Bordeaux, France.	f.peyraud@bordeaux.unicancer.fr							135	0	0	13	13	FRONTIERS MEDIA SA	LAUSANNE	AVENUE DU TRIBUNAL FEDERAL 34, LAUSANNE, CH-1015, SWITZERLAND	1664-3224			FRONT IMMUNOL	Front. Immunol.	JAN 31	2022	13
J	Leitner, BP; Givechian, KB; Ospanova, S; Beisenbayeva, A; Politi, K; Perry, RJ				Leitner, Brooks P.; Givechian, Kevin B.; Ospanova, Shyryn; Beisenbayeva, Aray; Politi, Katerina; Perry, Rachel J.			Multimodal analysis suggests differential immuno-metabolic crosstalk in lung squamous cell carcinoma and adenocarcinoma	NPJ PRECISION ONCOLOGY			English	Article							FATTY LIVER-DISEASE; BODY-MASS INDEX; RISK-FACTORS; ABDOMINAL ADIPOSITY; CARDIOVASCULAR RISK; CANCER; SURVIVAL; TISSUE; TUMOR; ASSOCIATION	Immunometabolism within the tumor microenvironment is an appealing target for precision therapy approaches in lung cancer. Interestingly, obesity confers an improved response to immune checkpoint inhibition in non-small cell lung cancer (NSCLC), suggesting intriguing relationships between systemic metabolism and the immunometabolic environment in lung tumors. We hypothesized that visceral fat and…	[Leitner, Brooks P.; Perry, Rachel J.] Yale Sch Med, Dept Cellular & Mol Physiol, New Haven, CT 06510 USA; [Leitner, Brooks P.; Perry, Rachel J.] Yale Sch Med, Dept Internal Med Endocrinol, New Haven, CT 06510 USA; [Givechian, Kevin B.] Yale Sch Med, Dept Genet, New Haven, CT USA; [Ospanova, Shyryn] Nazarbayev Intellectual Sch Phys & Math, Alma Ata, Kazakhstan; [Beisenbayeva, Aray] Kazakhstan Int…		Leitner, BP; Perry, RJ (通讯作者)，Yale Sch Med, Dept Cellular & Mol Physiol, New Haven, CT 06510 USA.;Leitner, BP; Perry, RJ (通讯作者)，Yale Sch Med, Dept Internal Med Endocrinol, New Haven, CT 06510 USA.	brooks.leitner@yale.edu; rachel.perry@yale.edu		Perry, Rachel/0000-0003-0748-8064; Leitner, Brooks/0000-0001-8744-412X	U.S. Public Health Service [K99/R00 CA215315]; Yale SPORE in Lung Cancer [1P50CA196530]; National Institutes of Health Medical Scientist Training Program Training Grant [T32GM007205]	U.S. Public Health Service(United States Department of Health & Human ServicesUnited States Public Health Service); Yale SPORE in Lung Cancer; National Institutes of Health Medical Scientist Training Program Training Grant(United States Department of Health & Human ServicesNational Institutes of Health (NIH) - USA)	We thank Dr. Gang Peng for helpful discussions regarding statistical analysis. This study was funded by grants from the U.S. Public Health Service (K99/R00 CA215315 and a Career Enhancement Program Award from the Yale SPORE in Lung Cancer [1P50CA196530] to R.J.P. B.P.L. and K.B.G. are supported under the National Institutes of Health Medical Scientist Training Program Training Grant T32GM007205. …		63	2	2	4	4	NATURE PORTFOLIO	BERLIN	HEIDELBERGER PLATZ 3, BERLIN, 14197, GERMANY		2397-768X		NPJ PRECIS ONCOL	npj Precis. Oncol.	JAN 27	2022	6	1
J	Yu, YS; Sun, XP; Chen, F; Liu, M				Yu, Yongsheng; Sun, Xuepu; Chen, Fei; Liu, Miao			Genetic Alteration, Prognostic and Immunological Role of Acyl-CoA Synthetase Long-Chain Family Member 4 in a Pan-Cancer Analysis	FRONTIERS IN GENETICS			English	Article						ACSL4; Pan-cancer analysis; prognosis; immunological; genetic alteration	FATTY-ACID-METABOLISM; DNA METHYLATION; BREAST-CANCER; IMMUNE CELLS; WEB SERVER; T-CELLS; EXPRESSION; SURVIVAL; OVEREXPRESSION; FERROPTOSIS	Acyl-CoA Synthetase long-chain family member 4 (ACSL4) is a member of acyl-CoA synthetase protein long-chain family, which is associated with amino acid synthesis, lipid synthesis and lipid peroxidation dependent iron death. However, the role of ACSL4 in generalized carcinoma remains unclear. We aim to analyze the expression and prognostic value of ACSL4 in pan-cancer, and further explore the cor…	[Yu, Yongsheng] Harbin Med Univ, Dept Gen Surg, Affiliated Hosp 4, Harbin, Peoples R China; [Sun, Xuepu] Harbin Med Univ, Dept Gen Surg, Affiliated Hosp 1, Harbin, Peoples R China; [Chen, Fei] Linyi Tradit Chinese Med Hosp, Dept Gen Surg, Linyi, Shandong, Peoples R China; [Liu, Miao] Beidahuang Ind Grp Gen Hosp, Dept Pathol, Harbin, Peoples R China		Liu, M (通讯作者)，Beidahuang Ind Grp Gen Hosp, Dept Pathol, Harbin, Peoples R China.	lm3000_2001@163.com			GEPIA; CCLE; UALCAN; HPA; cBioPortal; PrognoScan; Kaplan-Meier Plotter; TIMER; GSCA; CMap	GEPIA; CCLE; UALCAN; HPA; cBioPortal; PrognoScan; Kaplan-Meier Plotter; TIMER; GSCA; CMap	We sincerely thank the public databases, including Oncomine, GEPIA, CCLE, UALCAN, HPA, cBioPortal, PrognoScan, Kaplan-Meier Plotter, TIMER, GSCA, and CMap for providing open access.		70	2	2	5	5	FRONTIERS MEDIA SA	LAUSANNE	AVENUE DU TRIBUNAL FEDERAL 34, LAUSANNE, CH-1015, SWITZERLAND		1664-8021		FRONT GENET	Front. Genet.	JAN 20	2022	13
J	Liu, JQ; Geng, XR; Hu, TY; Mo, LH; Luo, XQ; Qiu, SY; Liu, DB; Liu, ZG; Shao, JB; Liu, ZQ; Yang, PC				Liu, Jiang-Qi; Geng, Xiao-Rui; Hu, Tian-Yong; Mo, Li-Hua; Luo, Xiang-Qian; Qiu, Shu-Yao; Liu, Da-Bo; Liu, Zhi-Gang; Shao, Jian-Bo; Liu, Zhi-Qiang; Yang, Ping-Chang			Glutaminolysis is required in maintaining immune regulatory functions in B cells	MUCOSAL IMMUNOLOGY			English	Article							METABOLISM	IL-10-expressing regulatory B cells (B10 cells) are dysfunctional in patients with many immune disorders. The underlying mechanism remains to be further elucidated. Glutamine is an essential nutrient for cell metabolism. This study aims to elucidate the role of glutaminolysis in maintaining the immune regulatory capacity in B10 cells. Peripheral blood samples were collected from 50 patients with …	[Liu, Jiang-Qi; Geng, Xiao-Rui; Hu, Tian-Yong; Liu, Zhi-Qiang; Yang, Ping-Chang] Longgang ENT Hosp, Dept Otolaryngol, Shenzhen, Peoples R China; [Liu, Jiang-Qi; Geng, Xiao-Rui; Hu, Tian-Yong; Liu, Zhi-Qiang; Yang, Ping-Chang] Inst ENT Shenzhen, Shenzhen Key Lab ENT, Shenzhen, Peoples R China; [Mo, Li-Hua; Liu, Zhi-Gang; Yang, Ping-Chang] Guangdong Prov Key Lab Reg Immun & Dis, Shenzhen, Peoples R…		Liu, ZQ; Yang, PC (通讯作者)，Longgang ENT Hosp, Dept Otolaryngol, Shenzhen, Peoples R China.;Liu, ZQ; Yang, PC (通讯作者)，Inst ENT Shenzhen, Shenzhen Key Lab ENT, Shenzhen, Peoples R China.;Yang, PC (通讯作者)，Guangdong Prov Key Lab Reg Immun & Dis, Shenzhen, Peoples R China.;Yang, PC (通讯作者)，Shenzhen Univ, State Key Lab Resp Dis Allergy Div, Inst Allergy & Immunol, Sch Med, Shenzhen, Peoples R China.	liuzhiqiang05312438@126.com; pcy2356@163.com		Hu, TianYong/0000-0002-4416-6948	National Natural Science Foundation of China [32090052, 81870706, 82071807, 82004046, 81900914, 81700888]; Guangdong Provincial Key Laboratory of Regional Immunity and Diseases [2019B030301009]; Guangdong Natural Science Foundation [2021A1515010971]; Shenzhen Science, Technology and Innovation Committee [KQJSCX20180328095619081, KQTD20170331145453160]; Shenzhen Key Medical Discipline Construction…	National Natural Science Foundation of China(National Natural Science Foundation of China (NSFC)); Guangdong Provincial Key Laboratory of Regional Immunity and Diseases; Guangdong Natural Science Foundation(National Natural Science Foundation of Guangdong Province); Shenzhen Science, Technology and Innovation Committee; Shenzhen Key Medical Discipline Construction Fund	This study was supported by grants from the National Natural Science Foundation of China (32090052, 81870706, 82071807, 82004046, 81900914, 81700888), Guangdong Provincial Key Laboratory of Regional Immunity and Diseases (2019B030301009), Guangdong Natural Science Foundation (2021A1515010971), the Shenzhen Science, Technology and Innovation Committee (KQJSCX20180328095619081, KQTD2017033114545316…		34	1	1	8	10	SPRINGERNATURE	LONDON	CAMPUS, 4 CRINAN ST, LONDON, N1 9XW, ENGLAND	1933-0219	1935-3456		MUCOSAL IMMUNOL	Mucosal Immunol.	FEB	2022	15	2
J	Gao, A; McCoy, HM; Zaman, V; Shields, DC; Banik, NL; Haque, A				Gao, Andrew; McCoy, Hannah M.; Zaman, Vandana; Shields, Donald C.; Banik, Naren L.; Haque, Azizul			Calpain activation and progression of inflammatory cycles in Parkinson's disease	FRONTIERS IN BIOSCIENCE-LANDMARK			English	Review						alpha-Synuclein (alpha-Syn); Calpain; Dopamine; Neurodegeneration; Neuroinflammation; Spinal cord; Parkinson's disease (PD)	REGULATORY T-CELLS; MPTP MOUSE MODEL; ALPHA-SYNUCLEIN; SPINAL-CORD; NEURODEGENERATION; DOPAMINE; MICROGLIA; INHIBITION; LYMPHOCYTES; EXPRESSION	Parkinson's disease (PD) is a progressive, neurodegenerative condition of the central nervous system (CNS) affecting 6.3 million people worldwide with no curative treatments. Current therapies aim to mitigate PD's effects and offer symptomatic relief for patients. Multiple pathways are involved in the pathogenesis of PD, leading to neuroinflammation and the destruction of dopaminergic neurons in …	[Gao, Andrew; McCoy, Hannah M.; Banik, Naren L.; Haque, Azizul] Med Univ South Carolina, Dept Microbiol & Immunol, Charleston, SC 29425 USA; [Zaman, Vandana; Shields, Donald C.; Banik, Naren L.] Med Univ South Carolina, Dept Neurosurg, Charleston, SC 29425 USA; [Zaman, Vandana; Banik, Naren L.; Haque, Azizul] Ralph H Johnson Vet Adm Med Ctr, Charleston, SC 29401 USA		Banik, NL; Haque, A (通讯作者)，Med Univ South Carolina, Dept Microbiol & Immunol, Charleston, SC 29425 USA.;Banik, NL (通讯作者)，Med Univ South Carolina, Dept Neurosurg, Charleston, SC 29425 USA.;Banik, NL; Haque, A (通讯作者)，Ralph H Johnson Vet Adm Med Ctr, Charleston, SC 29401 USA.	baniknl@musc.edu; haque@musc.edu			National Institutes of Health [1R21 NS118393-01]; Veterans Administration [1IOBX001262, 1I01 BX004269]	National Institutes of Health(United States Department of Health & Human ServicesNational Institutes of Health (NIH) - USA); Veterans Administration(US Department of Veterans Affairs)	This work was supported in part by funding from the National Institutes of Health (1R21 NS118393-01). This work was also supported in part by funding from the Veterans Administration (1IOBX001262, 1I01 BX004269).		92	0	0	1	1	IMR PRESS	ROBINSON	112 ROBINSON RD, ROBINSON, SINGAPORE	2768-6701	2768-6698		FRONT BIOSCI-LANDMRK	Front. Biosci.	JAN 4	2022	27	1
J	Basu, A; Albert, GK; Awshah, S; Datta, J; Kodumudi, KN; Gallen, C; Beyer, A; Smalley, KSM; Rodriguez, PC; Duckett, DR; Forsyth, PA; Soyano, A; Koski, GK; Costa, RLB; Han, H; Soliman, H; Lee, MC; Kalinski, P; Czerniecki, BJ				Basu, Amrita; Albert, Gabriella K.; Awshah, Sabrina; Datta, Jashodeep; Kodumudi, Krithika N.; Gallen, Corey; Beyer, Amber; Smalley, Keiran S. M.; Rodriguez, Paulo C.; Duckett, Derek R.; Forsyth, Peter A.; Soyano, Aixa; Koski, Gary K.; Costa, Ricardo Lima Barros; Han, Heather; Soliman, Hatem; Lee, Marie Catherine; Kalinski, Pawel; Czerniecki, Brian J.			Identification of Immunogenic MHC Class II Human HER3 Peptides that Mediate Anti-HER3 CD4(+) Th1 Responses and Potential Use as a Cancer Vaccine	CANCER IMMUNOLOGY RESEARCH			English	Article							T-CELLS; BREAST-CANCER; BINDING PREDICTION; UP-REGULATION; RESISTANCE; ALGORITHMS; ACTIVATION; INHIBITORS; SURVIVAL; THERAPY	The HER3/ERBB3 receptor is an oncogenic receptor tyrosine kinase that forms heterodimers with EGFR family members and is overexpressed in numerous cancers. HER3 overexpression associates with reduced survival and acquired resistance to targeted therapies, making it a potential therapeutic target in multiple cancer types. Here, we report on immunogenic, promiscuous MHC class II- binding HER3 pepti…	[Basu, Amrita; Albert, Gabriella K.; Awshah, Sabrina; Kodumudi, Krithika N.; Gallen, Corey; Beyer, Amber; Czerniecki, Brian J.] H Lee Moffitt Canc Ctr & Res Inst, Clin Sci Div, Tampa, FL 33612 USA; [Datta, Jashodeep] Univ Miami, Miller Sch Med, Sylvester Comprehens Canc Ctr, Dept Surg, Miami, FL 33136 USA; [Kodumudi, Krithika N.] Univ S Florida, Dept Oncol Sci, Tampa, FL 33620 USA; [Smalley, Keir…		Czerniecki, BJ (通讯作者)，H Lee Moffitt Canc Ctr & Res Inst, Clin Sci Div, Tampa, FL 33612 USA.;Czerniecki, BJ (通讯作者)，H Lee Moffitt Canc Ctr & Res Inst, Dept Breast Oncol, Tampa, FL 33612 USA.	Brian.Czerniecki@moffitt.org		Gallen, Corey/0000-0001-5841-9996; Rodriguez, Paulo/0000-0001-7480-6566	Department of Defense [W81XWH-19-1-0675, W81XWH-16-1-0385]; H. Lee Moffitt Cancer Center and Research Institute, an NCI-designated Comprehensive Cancer Center [P30-CA076292]	Department of Defense(United States Department of Defense); H. Lee Moffitt Cancer Center and Research Institute, an NCI-designated Comprehensive Cancer Center	This work was supported by Department of Defense Award W81XWH-19-1-0675, awarded to B. J. Czerniecki, P.A. Forsyth, P.C. Rodriguez, and P. Kalinski. This work was also supported by Department of Defense Award W81XWH-16-1-0385, awarded to B.J. Czerniecki and G.K. Koski, and Pennies in Action, awarded to B.J. Czerniecki and G.K. Koski. This work was supported in part by the Flow Cytometry Core, Ana…		49	3	3	4	4	AMER ASSOC CANCER RESEARCH	PHILADELPHIA	615 CHESTNUT ST, 17TH FLOOR, PHILADELPHIA, PA 19106-4404 USA	2326-6066	2326-6074		CANCER IMMUNOL RES	Cancer Immunol. Res.	JAN 1	2022	10	1
J	Han, CF; Ge, MM; Ho, PC; Zhang, LJ				Han, Chenfeng; Ge, Minmin; Ho, Ping-Chih; Zhang, Lianjun			Fueling T-cell Antitumor Immunity: Amino Acid Metabolism Revisited	CANCER IMMUNOLOGY RESEARCH			English	Review							MITOCHONDRIAL BIOGENESIS; EPIGENETIC LANDSCAPE; EFFECTOR FUNCTION; CHRONIC INFECTION; MEMORY; RECEPTOR; CHECKPOINT; RESPONSES; CANCER; FATE	T cells are the key players in eliminating malignant tumors. Adoptive transfer of tumor antigen-specific T cells and immune checkpoint blockade has yielded durable antitumor responses in the clinic, but not all patients respond initially and some that do respond eventually have tumor progression. Thus, new approaches to enhance the utility of immunotherapy are needed. T-cell activation and differ…	[Han, Chenfeng; Ge, Minmin; Zhang, Lianjun] Chinese Acad Med Sci & Peking Union Med Coll, Inst Syst Med, CAMS Key Lab Synthet Biol Regulatory Elements, Beijing, Peoples R China; [Han, Chenfeng; Ge, Minmin; Zhang, Lianjun] Suzhou Inst Syst Med, Suzhou, Peoples R China; [Ho, Ping-Chih] Univ Lausanne, Dept Oncol, Lausanne, Switzerland; [Ho, Ping-Chih] Univ Lausanne, Ludwig Inst Canc Res, Lausanne, S…		Zhang, LJ (通讯作者)，Chinese Acad Med Sci & Peking Union Med Coll, Inst Syst Med, Suzhou 215123, Peoples R China.;Ho, PC (通讯作者)，Univ Lausanne, Dept Oncol, CH-1066 Epalinges, Switzerland.	ping-chih.ho@unil.ch; zlj@ism.cams.cn		Ho, Ping-Chih/0000-0003-3078-3774	Natural Science Foundation of China [NSFC 81971466]; Innovation Fund from the Chinese Academy of Medical Sciences [2016-I2M-1-005]; European Research Council [802773-MitoGuide]; Swiss National Science Foundation (SNSF) [31003A_182470]; Cancer Research Institute Lloyd J. Old STAR award; University of Lausanne; Ludwig Cancer Research	Natural Science Foundation of China(National Natural Science Foundation of China (NSFC)); Innovation Fund from the Chinese Academy of Medical Sciences; European Research Council(European Research Council (ERC)European Commission); Swiss National Science Foundation (SNSF)(Swiss National Science Foundation (SNSF)); Cancer Research Institute Lloyd J. Old STAR award; University of Lausanne; Ludwig Ca…	L. Zhang is in part supported by the Natural Science Foundation of China (NSFC 81971466) and Innovation Fund from the Chinese Academy of Medical Sciences (2016-I2M-1-005). P.-C. Ho is in part supported by the European Research Council Starting grant (802773-MitoGuide), the Swiss National Science Foundation (SNSF) project grants (31003A_182470), the Cancer Research Institute Lloyd J. Old STAR awar…		108	1	1	13	18	AMER ASSOC CANCER RESEARCH	PHILADELPHIA	615 CHESTNUT ST, 17TH FLOOR, PHILADELPHIA, PA 19106-4404 USA	2326-6066	2326-6074		CANCER IMMUNOL RES	Cancer Immunol. Res.	DEC	2021	9	12
J	Hope, HC; Salmond, RJ				Hope, Helen Carrasco; Salmond, Robert J.			The Role of Non-essential Amino Acids in T Cell Function and Anti-tumour Immunity	ARCHIVUM IMMUNOLOGIAE ET THERAPIAE EXPERIMENTALIS			English	Review						Non-essential amino acid; Metabolism; T cell; Immunotherapy; Tumour microenvironment	GLUTAMINE UPTAKE; METABOLISM; ASPARAGINE; ACTIVATION; PROLIFERATION; RESPONSES; SERINE; DIFFERENTIATION; REQUIREMENT; CYSTINE	T cell activation, differentiation and proliferation is dependent upon and intrinsically linked to a capacity to modulate and adapt cellular metabolism. Antigen-induced activation stimulates a transcriptional programme that results in metabolic reprogramming, enabling T cells to fuel anabolic metabolic pathways and provide the nutrients to sustain proliferation and effector responses. Amino acids…	[Hope, Helen Carrasco] Univ Lausanne, Ludwig Inst Canc Res Lausanne, Dept Oncol, CH-1066 Epalinges, Switzerland; [Salmond, Robert J.] St Jamess Univ Leeds, St James Univ Hosp, Leeds Inst Med Res, Leeds LS9 7TF, W Yorkshire, England		Salmond, RJ (通讯作者)，St Jamess Univ Leeds, St James Univ Hosp, Leeds Inst Med Res, Leeds LS9 7TF, W Yorkshire, England.	r.j.salmond@leeds.ac.uk		Carrasco Hope, Helen/0000-0001-5583-4510; Salmond, Robert/0000-0002-1807-1056	MRC [MR/P026206/1]; CRUK [23269]; University of Leeds PhD scholarship	MRC(UK Research & Innovation (UKRI)Medical Research Council UK (MRC)); CRUK(Cancer Research UK); University of Leeds PhD scholarship	The authors' work described herein was supported by grants from MRC (MR/P026206/1) and CRUK (23269) to RJS and a University of Leeds PhD scholarship to HCH.		64	4	4	5	10	SPRINGER BASEL AG	BASEL	PICASSOPLATZ 4, BASEL, 4052, SWITZERLAND	0004-069X	1661-4917		ARCH IMMUNOL THER EX	Arch. Immunol. Ther. Exp.	DEC	2021	69	1
J	Champagne, J; Pataskar, A; Blommaert, N; Nagel, R; Wernaart, D; Ramalho, S; Kenski, J; Bleijerveld, OB; Zaal, EA; Berkers, CR; Altelaar, M; Peeper, DS; Faller, WJ; Agami, R				Champagne, Julien; Pataskar, Abhijeet; Blommaert, Naomi; Nagel, Remco; Wernaart, Demi; Ramalho, Sofia; Kenski, Juliana; Bleijerveld, Onno B.; Zaal, Esther A.; Berkers, Celia R.; Altelaar, Maarten; Peeper, Daniel S.; Faller, William J.; Agami, Reuven			Oncogene-dependent sloppiness in mRNA translation	MOLECULAR CELL			English	Article							PROTEIN S6 PHOSPHORYLATION; INITIATION COMPLEX; MAMMALIAN GENE; IN-VITRO; PATHWAY; MTOR; EFFICIENCY; EXPRESSION; MECHANISM; NUTRIENT	mRNA translation is a highly conserved and tightly controlled mechanism for protein synthesis. Despite protein quality control mechanisms, amino acid shortage in melanoma induces aberrant proteins by ribosomal frameshifting. The extent and the underlying mechanisms related to this phenomenon are yet unknown. Here, we show that tryptophan depletion-induced ribosomal frameshifting is a widespread p…	[Champagne, Julien; Pataskar, Abhijeet; Blommaert, Naomi; Nagel, Remco; Wernaart, Demi; Ramalho, Sofia; Faller, William J.; Agami, Reuven] Netherlands Canc Inst, Oncode Inst, Div Oncogen, Plesmanlaan 121, NL-1066 CX Amsterdam, Netherlands; [Bleijerveld, Onno B.; Altelaar, Maarten] Netherlands Canc Inst, Prote Facil, Plesmanlaan 121, NL-1066 CX Amsterdam, Netherlands; [Zaal, Esther A.; Berkers, Ce…		Agami, R (通讯作者)，Netherlands Canc Inst, Oncode Inst, Div Oncogen, Plesmanlaan 121, NL-1066 CX Amsterdam, Netherlands.;Agami, R (通讯作者)，Rotterdam Univ, Erasmus MC, Rotterdam, Netherlands.	r.agami@nki.nl	Pataskar, Abhijeet/GMW-7599-2022; agami, reuven/GOG-8289-2022	Agami, Reuven/0000-0002-2848-2473; Faller, William James/0000-0002-0738-2254; Wernaart, Demi/0000-0003-1339-2691	Dutch Cancer Society (KWF projects) [13647, 11574]; European Research Council (ERC-PoC) [665317]; European Research Council (ERC-AdG) [832844]; Dutch Science Organization (NWO-TOP) [91216002]; long-term EMBO fellowship grant [EMBO ALTF 796-2018]; Dutch NWO X-omics Initiative	Dutch Cancer Society (KWF projects); European Research Council (ERC-PoC); European Research Council (ERC-AdG)(European Research Council (ERC)); Dutch Science Organization (NWO-TOP); long-term EMBO fellowship grant; Dutch NWO X-omics Initiative	R.A. is supported by the Dutch Cancer Society (KWF projects 13647, 11574), the European Research Council (ERC-PoC #665317 and ERC-AdG #832844), and the Dutch Science Organization (NWO-TOP #91216002). A.P. is supported by a long-term EMBO fellowship grant (EMBO ALTF 796-2018). O.B.B. and M.A. are supported by the Dutch NWO X-omics Initiative. We are grateful to George Georgiou and Everett Stone fo…		70	1	1	2	4	CELL PRESS	CAMBRIDGE	50 HAMPSHIRE ST, FLOOR 5, CAMBRIDGE, MA 02139 USA	1097-2765	1097-4164		MOL CELL	Mol. Cell	NOV 18	2021	81	22
J	Xu, YL; He, LJ; Fu, Q; Hu, JZ				Xu, Yaolin; He, Lijie; Fu, Qiang; Hu, Junzhe			Metabolic Reprogramming in the Tumor Microenvironment With Immunocytes and Immune Checkpoints	FRONTIERS IN ONCOLOGY			English	Review						glycolysis; amino acid metabolism; lipid metabolism; nucleotide metabolism; mitochondrial biogenesis; the tumor microenvironment; immune checkpoints; PD-1	CD8(+) T-CELLS; PYRUVATE-KINASE M2; BREAST-CANCER; GLUCOSE-METABOLISM; DENDRITIC CELLS; LUNG-CANCER; FATTY-ACID; GLUTAMINE-METABOLISM; SUPPRESSOR-CELLS; B7-H1 EXPRESSION	Immune checkpoint inhibitors (ICIs), Ipilimumab, Nivolumab, Pembrolizumab and Atezolizumab, have been applied in anti-tumor therapy and demonstrated exciting performance compared to conventional treatments. However, the unsatisfactory response rates, high recurrence and adaptive resistance limit their benefits. Metabolic reprogramming appears to be one of the crucial barriers to immunotherapy. Th…	[Xu, Yaolin; He, Lijie] China Med Univ, Peoples Hosp, Dept Oncol, Peoples Hosp LiaoNing Prov, Shenyang, Peoples R China; [Fu, Qiang] China Med Univ, Peoples Hosp, Dept Cardiol, Peoples Hosp LiaoNing Prov, Shenyang, Peoples R China; [Hu, Junzhe] China Med Univ, Clin Med Coll 2, Shenyang, Peoples R China		Xu, YL; He, LJ (通讯作者)，China Med Univ, Peoples Hosp, Dept Oncol, Peoples Hosp LiaoNing Prov, Shenyang, Peoples R China.	xyl9136@163.com; 17702488896@163.com			PhD Research Startup Foundation of Liaoning Province, China [2020-BS-039]	PhD Research Startup Foundation of Liaoning Province, China	Funding This work was financially supported by the PhD Research Startup Foundation of Liaoning Province, China (No. 2020-BS-039).		221	0	0	13	14	FRONTIERS MEDIA SA	LAUSANNE	AVENUE DU TRIBUNAL FEDERAL 34, LAUSANNE, CH-1015, SWITZERLAND	2234-943X			FRONT ONCOL	Front. Oncol.	NOV 11	2021	11
J	Xu, Y; Ye, LG; Geng, RX; Hu, P; Sun, Q; Tong, S; Yuan, FE; Chen, QX				Xu, Yang; Ye, Liguo; Geng, Rongxin; Hu, Ping; Sun, Qian; Tong, Shiao; Yuan, Fanen; Chen, Qianxue			Development and Verification of the Amino Metabolism-Related and Immune-Associated Prognosis Signature in Gliomas	FRONTIERS IN ONCOLOGY			English	Article						gliomas; gene signature; amino acid metabolism; prognosis; microenvironment; immune	ACID-METABOLISM; T-CELLS; EXPRESSION; MODULATION; ATPASE	Aberrant reprogramming of metabolism has been considered a hallmark in various malignant tumors. The metabolic changes of amino acid not only have dramatic effects in cancer cells but also influence their immune-microenvironment in gliomas. However, the features of the amino acid metabolism-related and immune-associated gene set have not been systematically described. The expression level of mRNA…	[Xu, Yang; Ye, Liguo; Geng, Rongxin; Hu, Ping; Sun, Qian; Tong, Shiao; Yuan, Fanen; Chen, Qianxue] Wuhan Univ, Renmin Hosp, Dept Neurosurg, Wuhan, Peoples R China		Yuan, FE; Chen, QX (通讯作者)，Wuhan Univ, Renmin Hosp, Dept Neurosurg, Wuhan, Peoples R China.	yuanfanen@whu.edu.cn; chenqx666@whu.edu.cn			National Natural Science Foundation of China	National Natural Science Foundation of China(National Natural Science Foundation of China (NSFC))	This work was supported by the National Natural Science Foundation of China (no. 82072764).		44	0	0	5	7	FRONTIERS MEDIA SA	LAUSANNE	AVENUE DU TRIBUNAL FEDERAL 34, LAUSANNE, CH-1015, SWITZERLAND	2234-943X			FRONT ONCOL	Front. Oncol.	NOV 5	2021	11
J	Matsuyama, T; Yoshinaga, SK; Shibue, K; Mak, TW				Matsuyama, Toshifumi; Yoshinaga, Steven K.; Shibue, Kimitaka; Mak, Tak W.			Comorbidity-associated glutamine deficiency is a predisposition to severe COVID-19	CELL DEATH AND DIFFERENTIATION			English	Review							PLASMINOGEN-ACTIVATOR INHIBITOR-1; IMPAIRED GLUCOSE-TOLERANCE; HYALURONAN SYNTHASE 2; SERUM HYALURONAN; SIGNAL TRANSDUCER; AMINO-ACID; T-CELLS; METABOLISM; CANCER; RECEPTOR	SARS-CoV-2 vaccinations have greatly reduced COVID-19 cases, but we must continue to develop our understanding of the nature of the disease and its effects on human immunity. Previously, we suggested that a dysregulated STAT3 pathway following SARS-Co-2 infection ultimately leads to PAI-1 activation and cascades of pathologies. The major COVID-19-associated metabolic risks (old age, hypertension,…	[Matsuyama, Toshifumi] Nagasaki Univ, Dept Pathol, Grad Sch Biomed Sci, 1-12-4 Sakamoto, Nagasaki 8528523, Japan; [Yoshinaga, Steven K.] SKYBAY Educ, Thousand Oaks, CA 91360 USA; [Shibue, Kimitaka] Kitano Hosp, Tazuke Kofukai Med Res Inst, Osaka, Japan; [Mak, Tak W.] Univ Hlth Network, Princess Margaret Canc Ctr, 610 Univ Ave, Toronto, ON M5G 2M9, Canada; [Mak, Tak W.] Univ Toronto, Dept Med Biop…		Matsuyama, T (通讯作者)，Nagasaki Univ, Dept Pathol, Grad Sch Biomed Sci, 1-12-4 Sakamoto, Nagasaki 8528523, Japan.	tosim@nagasaki-u.ac.jp		Yoshinaga, Steven/0000-0003-4593-1549; Matsuyama, Toshifumi/0000-0003-1831-4094					195	5	5	5	7	SPRINGERNATURE	LONDON	CAMPUS, 4 CRINAN ST, LONDON, N1 9XW, ENGLAND	1350-9047	1476-5403		CELL DEATH DIFFER	Cell Death Differ.	DEC	2021	28	12
J	Liu, Y; Yang, Y; Jiang, LN; Xu, HR; Wei, JW				Liu, Yun; Yang, Yong; Jiang, Linna; Xu, Hongrui; Wei, Junwei			High Expression Levels of SLC38A1 Are Correlated with Poor Prognosis and Defective Immune Infiltration in Hepatocellular Carcinoma	JOURNAL OF ONCOLOGY			English	Article							AMINO-ACID TRANSPORTER; ATA1/SLC38A1; CANCER; DEATH	Solute Carrier Family 38 Member 1 (SLC38A1) is a principal transporter of glutamine and plays a crucial role in the transformation of neoplastic cells. However, the correlation between SLC38A1 expression, prognosis, and immune infiltration in hepatocellular carcinoma (HCC) has yet to be elucidated. We used two independent patient cohorts, namely, a Cancer Genome Atlas (TCGA) cohort and a Clinical…	[Liu, Yun] First Hosp Handan City, Dept Gen Surg, Handan 056000, Hebei, Peoples R China; [Yang, Yong] Cixian Canc Hosp, Dept Gen Surg, Handan 056000, Hebei, Peoples R China; [Jiang, Linna] First Hosp Handan City, Pathol Dept, Handan 056000, Hebei, Peoples R China; [Xu, Hongrui] Huaihe Hosp Henan Univ, Translat Med Ctr, Kaifeng 475000, Henan, Peoples R China; [Wei, Junwei] First Hosp Handan City, …		Wei, JW (通讯作者)，First Hosp Handan City, Dept Gastroenterol, Handan 056000, Hebei, Peoples R China.;Wei, JW (通讯作者)，Hebei Med Univ, Dept Infect Dis, Affiliated Hosp 3, Shijiazhuang 050000, Hebei, Peoples R China.	bsg_ly@hotmail.com; 15530015860@163.com; jiangln2021@126.com; 563626130@qq.com; 20191523@stu.hebmu.edu.cn			Science and Technology Research and Development Project of Handan city [19422083010-22]	Science and Technology Research and Development Project of Handan city	The authors would like to express their gratitude to EditSprings (https://www.editsprings.com/) for the expert linguistic services provided. This work was supported by the Science and Technology Research and Development Project of Handan city (Grant nos. 19422083010-22).		34	1	1	1	3	HINDAWI LTD	LONDON	ADAM HOUSE, 3RD FLR, 1 FITZROY SQ, LONDON, W1T 5HF, ENGLAND	1687-8450	1687-8469		J ONCOL	J. Oncol.	OCT 16	2021	2021
J	Ma, C; Martinez-Rodriguez, V; Hoffmann, PR				Ma, Chi; Martinez-Rodriguez, Verena; Hoffmann, Peter R.			Roles for Selenoprotein I and Ethanolamine Phospholipid Synthesis in T Cell Activation	INTERNATIONAL JOURNAL OF MOLECULAR SCIENCES			English	Review						selenium; selenoprotein; seleocysteine; autoimmunity; lymphocyte	REGULATORY T; METABOLIC-REGULATION; LIPID RAFTS; SELENIUM; PHOSPHATIDYLETHANOLAMINE; EFFECTOR; DIFFERENTIATION; PATHWAY; PHOSPHATIDYLSERINE; SELENOCYSTEINE	The selenoprotein family includes 25 members, many of which are antioxidant or redox regulating enzymes. A unique member of this family is Selenoprotein I (SELENOI), which does not catalyze redox reactions, but instead is an ethanolamine phosphotransferase (Ept). In fact, the characteristic selenocysteine residue that defines selenoproteins lies far outside of the catalytic domain of SELENOI. Fur…	[Ma, Chi; Martinez-Rodriguez, Verena; Hoffmann, Peter R.] Univ Hawaii, John A Burns Sch Med, Dept Cell & Mol Biol, Honolulu, HI 96813 USA		Hoffmann, PR (通讯作者)，Univ Hawaii, John A Burns Sch Med, Dept Cell & Mol Biol, Honolulu, HI 96813 USA.	peterrh@hawaii.edu			NIH [R01AI147496]	NIH(United States Department of Health & Human ServicesNational Institutes of Health (NIH) - USA)	FundingThis research was supported by NIH grant R01AI147496.		66	3	4	3	5	MDPI	BASEL	ST ALBAN-ANLAGE 66, CH-4052 BASEL, SWITZERLAND		1422-0067		INT J MOL SCI	Int. J. Mol. Sci.	OCT	2021	22	20
J	Pilanc, P; Wojnicki, K; Roura, AJ; Cyranowski, S; Ellert-Miklaszewska, A; Ochocka, N; Gielniewski, B; Grzybowski, MM; Blaszczyk, R; Stanczak, PS; Dobrzanski, P; Kaminska, B				Pilanc, Paulina; Wojnicki, Kamil; Roura, Adria-Jaume; Cyranowski, Salwador; Ellert-Miklaszewska, Aleksandra; Ochocka, Natalia; Gielniewski, Bartlomiej; Grzybowski, Marcin M.; Blaszczyk, Roman; Stanczak, Paulina S.; Dobrzanski, Pawel; Kaminska, Bozena			A Novel Oral Arginase 1/2 Inhibitor Enhances the Antitumor Effect of PD-1 Inhibition in Murine Experimental Gliomas by Altering the Immunosuppressive Environment	FRONTIERS IN ONCOLOGY			English	Article						arginase inhibitor; tumor microenvironment; glioma associated microglia and macrophages; immune checkpoint inhibitor; immunotherapy	MYELOID SUPPRESSOR-CELLS; L-ARGININE; DIETARY SUPPLEMENTATION; TUMOR; GLIOBLASTOMA; EXPRESSION; CANCER; MICROENVIRONMENT; RECRUITMENT; METABOLISM	Glioblastomas (GBM) are the common and aggressive primary brain tumors that are incurable by conventional therapies. Immunotherapy with immune checkpoint inhibitors is not effective in GBM patients due to the highly immunosuppressive tumor microenvironment (TME) restraining the infiltration and activation of cytotoxic T cells. Clinical and experimental studies showed the upregulation of expressio…	[Pilanc, Paulina; Wojnicki, Kamil; Roura, Adria-Jaume; Cyranowski, Salwador; Ellert-Miklaszewska, Aleksandra; Ochocka, Natalia; Gielniewski, Bartlomiej; Kaminska, Bozena] Polish Acad Sci, Lab Mol Neurobiol, Nencki Inst Expt Biol, Warsaw, Poland; [Cyranowski, Salwador] Med Univ Warsaw, Postgrad Sch Mol Med, Warsaw, Poland; [Grzybowski, Marcin M.; Blaszczyk, Roman; Stanczak, Paulina S.; Dobrzanski,…		Kaminska, B (通讯作者)，Polish Acad Sci, Lab Mol Neurobiol, Nencki Inst Expt Biol, Warsaw, Poland.	b.kaminska@nencki.edu.pl	Ellert-Miklaszewska, Aleksandra/H-4423-2011; Kaminska, Bozena/H-4592-2011	Ellert-Miklaszewska, Aleksandra/0000-0002-7947-5660; Pilanc, Paulina/0000-0003-3354-439X; Gielniewski, Bartlomiej/0000-0001-8067-0618; Roura, Adria-Jaume/0000-0002-8271-8803; Cyranowski, Salwador/0000-0001-9611-531X; Kaminska, Bozena/0000-0002-2642-4616; Ochocka, Natalia/0000-0003-1464-6382; /0000-0002-5197-7538	project DIMUNO Development of new cancer therapies based on selective antitumor immunomodulators; Foundation for Polish Science TEAM-TECH Core Facility project NGS platform for comprehensive diagnostics and personalized therapy in neuro-oncology; National Centre for Research and Development, Poland	project DIMUNO Development of new cancer therapies based on selective antitumor immunomodulators; Foundation for Polish Science TEAM-TECH Core Facility project NGS platform for comprehensive diagnostics and personalized therapy in neuro-oncology; National Centre for Research and Development, Poland(National Centre for Research & Development, Poland)	Funding Studies were supported by the project DIMUNO Development of new cancer therapies based on selective antitumor immunomodulators- co-financed by the National Centre for Research and Development, Poland and the Foundation for Polish Science TEAM-TECH Core Facility project NGS platform for comprehensive diagnostics and personalized therapy in neuro-oncology (KW, AJ-R, BG, BK).		68	6	6	3	8	FRONTIERS MEDIA SA	LAUSANNE	AVENUE DU TRIBUNAL FEDERAL 34, LAUSANNE, CH-1015, SWITZERLAND	2234-943X			FRONT ONCOL	Front. Oncol.	AUG 24	2021	11
J	Bai, D; Feng, HH; Yang, JJ; Yin, AP; Lin, X; Qian, AR; Sugiyama, H				Bai, Dan; Feng, Huhu; Yang, Jiajun; Yin, Aiping; Lin, Xiao; Qian, Airong; Sugiyama, Hiroshi			Genomic analysis uncovers prognostic and immunogenic characteristics of ferroptosis for clear cell renal cell carcinoma	MOLECULAR THERAPY-NUCLEIC ACIDS			English	Article							CANCER; DISCOVERY; LANDSCAPE	In this study, the characteristic patterns of ferroptosis in clear cell renal cell carcinoma (ccRCC) were systematically investi-gated with the interactions between ferroptosis and the tumor microenvironment (TME). On the mRNA expression profiles of 57 ferroptosis-related genes (FRGs), three ferroptosis pat-terns were constructed, with distinct prognosis and immune cell infiltrations (especially …	[Bai, Dan; Feng, Huhu; Yang, Jiajun] Northwestern Polytech Univ, Inst Flexible Elect IFE, Frontiers Sci Ctr Flexible Elect FSCFE, MIIT Key Lab Flexible Elect KLoFE, Xian 710072, Peoples R China; [Bai, Dan] Northwestern Polytech Univ, Northwestern Polytech Univ Shenzhen, Res & Dev Inst, Xian 518057, Peoples R China; [Bai, Dan] Xian Jiaotong Univ Zhejiang, Res Inst, Hangzhou 311215, Peoples R China…		Bai, D (通讯作者)，Northwestern Polytech Univ, Inst Flexible Elect IFE, Frontiers Sci Ctr Flexible Elect FSCFE, MIIT Key Lab Flexible Elect KLoFE, Xian 710072, Peoples R China.;Sugiyama, H (通讯作者)，Kyoto Univ, Grad Sch Sci, Dept Chem, Kyoto 6068502, Japan.	danbai@xjtu.edu.cn; sugiyama.hiroshi.3s@kyoto-u.ac.jp		Bai, Dan/0000-0002-5633-0960	Sci-ence Technology and Innovation Commission of Shenzhen Municipality [JCYJ20190806153018791]; Natural Science Foundation of Zhejiang Province [LGF19H200005]; Natural Science Foundation of China [81601553]; Japan China Medical Association [2018920]	Sci-ence Technology and Innovation Commission of Shenzhen Municipality; Natural Science Foundation of Zhejiang Province(Natural Science Foundation of Zhejiang Province); Natural Science Foundation of China(National Natural Science Foundation of China (NSFC)); Japan China Medical Association	The Frontiers Science Center for Flexible Electronics (FSCFE) and the Research and Development Institute of Northwestern Polytechnical University in Shenzhen are acknowledged in providing space, computational facility, and services. We appreciated TCGA database for providing the original study data. This work is supported by the Sci-ence Technology and Innovation Commission of Shenzhen Municipali…		42	9	9	5	21	CELL PRESS	CAMBRIDGE	50 HAMPSHIRE ST, FLOOR 5, CAMBRIDGE, MA 02139 USA	2162-2531			MOL THER-NUCL ACIDS	Mol. Ther.-Nucl. Acids	SEP 3	2021	25
J	Puleston, DJ; Baixauli, F; Sanin, DE; Edwards-Hicks, J; Villa, M; Kabat, AM; Kaminski, MM; Stanckzak, M; Weiss, HJ; Grzes, KM; Piletic, K; Field, CS; Corrado, M; Haessler, F; Wang, C; Musa, Y; Schimmelpfennig, L; Flachsmann, L; Mittler, G; Yosef, N; Kuchroo, VK; Buescher, JM; Balabanov, S; Pearce, EJ; Green, DR; Pearce, EL				Puleston, Daniel J.; Baixauli, Francesc; Sanin, David E.; Edwards-Hicks, Joy; Villa, Matteo; Kabat, Agnieszka M.; Kaminski, Marcin M.; Stanckzak, Michal; Weiss, Hauke J.; Grzes, Katarzyna M.; Piletic, Klara; Field, Cameron S.; Corrado, Mauro; Haessler, Fabian; Wang, Chao; Musa, Yaarub; Schimmelpfennig, Lena; Flachsmann, Lea; Mittler, Gerhard; Yosef, Nir; Kuchroo, Vijay K.; Buescher, Joerg M.; Bal…			Polyamine metabolism is a central determinant of helper T cell lineage fidelity	CELL			English	Article							HYPUSINE MODIFICATION; TRANSCRIPTION FACTOR; T(H)17 CELLS; EPIGENETIC CONTROL; HUMAN-LYMPHOCYTES; CUTTING EDGE; RAT TESTIS; IFN-GAMMA; INFLAMMATION; DIFFERENTIATION	Polyamine synthesis represents one of the most profound metabolic changes during T cell activation, but the biological implications of this are scarcely known. Here, we show that polyamine metabolism is a fundamental process governing the ability of CD4(+) helper T cells (T-H) to polarize into different functional fates. Deficiency in ornithine decarboxylase, a crucial enzyme for polyamine synthe…	[Puleston, Daniel J.; Baixauli, Francesc; Sanin, David E.; Edwards-Hicks, Joy; Villa, Matteo; Kabat, Agnieszka M.; Stanckzak, Michal; Weiss, Hauke J.; Grzes, Katarzyna M.; Piletic, Klara; Field, Cameron S.; Corrado, Mauro; Haessler, Fabian; Musa, Yaarub; Schimmelpfennig, Lena; Flachsmann, Lea; Mittler, Gerhard; Buescher, Joerg M.; Pearce, Edward J.; Pearce, Erika L.] Max Planck Inst Immunobiol & …		Pearce, EL (通讯作者)，Max Planck Inst Immunobiol & Epigenet, D-79108 Freiburg, Germany.;Pearce, EL (通讯作者)，Johns Hopkins Univ, Bloomberg Kimmel Inst Canc Immunotherapy Johns Ho, Baltimore, MD 21218 USA.	epearce6@jhmi.edu	Kaminski, Marcin/L-6974-2015; Sanin, David E/CAA-0373-2022; Sanin, David E/CAA-0391-2022	Kaminski, Marcin/0000-0002-9026-0185; Sanin, David E/0000-0003-0188-7267; Sanin, David E/0000-0003-0188-7267; Puleston, Daniel/0000-0002-8437-0732; Buescher, Joerg/0000-0002-6547-0076; Villa, Matteo/0000-0003-2684-0596	Sir Henry Wellcome Fellowship; DFG grant under Germany's Excellence Strategy [CIBSS EXC-2189, 390939984]; Max Planck Society; Leibniz Prize; Wellcome Trust	Sir Henry Wellcome Fellowship; DFG grant under Germany's Excellence Strategy(German Research Foundation (DFG)); Max Planck Society(Max Planck SocietyFoundation CELLEX); Leibniz Prize(German Research Foundation (DFG)); Wellcome Trust(Wellcome Trust)	We thank Beth Kelly for critical reading of the manuscript. D.J.P. was supported by a Sir Henry Wellcome Fellowship. D.E.S. was supported by a DFG grant under Germany's Excellence Strategy (CIBSS EXC-2189 Project ID 390939984). This work was funded by the Max Planck Society, the Leibniz Prize, and the Wellcome Trust.		72	20	20	4	11	CELL PRESS	CAMBRIDGE	50 HAMPSHIRE ST, FLOOR 5, CAMBRIDGE, MA 02139 USA	0092-8674	1097-4172		CELL	Cell	AUG 5	2021	184	16
J	Procaccini, C; Garavelli, S; Carbone, F; Di Silvestre, D; La Rocca, C; Greco, D; Colamatteo, A; Lepore, MT; Russo, C; De Rosa, G; Faicchia, D; Prattichizzo, F; Grossi, S; Campomenosi, P; Buttari, F; Mauri, P; Uccelli, A; Salvetti, M; Morra, VB; Vella, D; Galgani, M; Mottola, M; Zuccarelli, B; Lanzillo, R; Maniscalco, GT; Centonze, D; de Candia, P; Matarese, G				Procaccini, Claudio; Garavelli, Silvia; Carbone, Fortunata; Di Silvestre, Dario; La Rocca, Claudia; Greco, Dario; Colamatteo, Alessandra; Lepore, Maria Teresa; Russo, Claudia; De Rosa, Giusy; Faicchia, Deriggio; Prattichizzo, Francesco; Grossi, Sarah; Campomenosi, Paola; Buttari, Fabio; Mauri, Pierluigi; Uccelli, Antonio; Salvetti, Marco; Morra, Vincenzo Brescia; Vella, Danila; Galgani, Mario; Mo…			Signals of pseudo-starvation unveil the amino acid transporter SLC7A11 as key determinant in the control of Treg cell proliferative potential	IMMUNITY			English	Article							REGULATORY T-CELLS; RELEASE DIMETHYL FUMARATE; TRANSCRIPTION FACTOR NRF2; KEAP1-NRF2 PATHWAY; AUTOIMMUNE ENCEPHALOMYELITIS; CYSTINE TRANSPORTER; OXIDATIVE STRESS; LEPTIN; GENE; ACTIVATION	Human CD4(+)CD25(hi)FOXP3(+) regulatory T (Treg) cells are key players in the control of immunological self-tolerance and homeostasis. Here, we report that signals of pseudo-starvation reversed human Treg cell in vitro anergy through an integrated transcriptional response, pertaining to proliferation, metabolism, and transmembrane solute carrier transport. At the molecular level, the Treg cell pr…	[Procaccini, Claudio; Garavelli, Silvia; Carbone, Fortunata; La Rocca, Claudia; Lepore, Maria Teresa; Faicchia, Deriggio; Galgani, Mario; Matarese, Giuseppe] Consiglio Nazl Ric IEOS CNR, Ist Endocrinol & Oncol Sperimentale, Lab Immunol, I-80131 Naples, Italy; [Procaccini, Claudio; Carbone, Fortunata; Russo, Claudia] IRCCS Fdn Santa Lucia, Unita Neuroimmunol, I-00143 Rome, Italy; [Di Silvestre, Da…		Matarese, G (通讯作者)，Consiglio Nazl Ric IEOS CNR, Ist Endocrinol & Oncol Sperimentale, Lab Immunol, I-80131 Naples, Italy.;Matarese, G (通讯作者)，Univ Napoli Federico II, Treg Cell Lab, Dipartimento Med Mol & Biotecnol Med, I-80131 Naples, Italy.;de Candia, P (通讯作者)，IRCCS MultiMed, I-20138 Milan, Italy.	paola.decandia@multimedica.it; giuseppe.matarese@unina.it	Salvetti, Marco/K-3836-2016; Matarese, Giuseppe/AAO-4077-2021; La Rocca, Claudia/AAB-2095-2022; di silvestre, dario/AAB-5037-2022; Galgani, Mario/AAC-3298-2022; , Danila/AAM-3407-2021; Carbone, Fortunata/K-3176-2016; de Candia, Paola/Z-1498-2019; Prattichizzo, Francesco/J-3046-2018; Lanzillo, Roberta/AFA-8874-2022	Matarese, Giuseppe/0000-0001-9429-0616; di silvestre, dario/0000-0002-7143-6229; , Danila/0000-0001-6251-3651; Carbone, Fortunata/0000-0003-4299-6515; de Candia, Paola/0000-0003-4767-446X; Prattichizzo, Francesco/0000-0002-2959-2658; Greco, Dario/0000-0001-9195-9003; Lanzillo, Roberta/0000-0001-6388-8180	Fondazione Italiana Sclerosi Multipla (FISM) [2016/R/18, 2018/S/5]; Progetti di Rilevante Interesse Nazionale (PRIN) [2017 K55HLC 001]; Ministero della Salute [RF-2019-12371111]; National Multiple Sclerosis Society (NMSS) [PP-160624687]; FISM [2016/R/10, 2018/R/4]; Juvenile Diabetes Research Foundation (JDRF) [1-SRA-2018-477-S-B]; Italian Ministry of Health [GR-2016-02363749, GR-2018-12366154, GR…	Fondazione Italiana Sclerosi Multipla (FISM)(Fondazione Italiana Sclerosi Multipla (FISM)); Progetti di Rilevante Interesse Nazionale (PRIN)(Ministry of Education, Universities and Research (MIUR)Research Projects of National Relevance (PRIN)); Ministero della Salute(Ministry of Health, Italy); National Multiple Sclerosis Society (NMSS)(National Multiple Sclerosis Society); FISM(Fondazione Italia…	G.M. is funded by Fondazione Italiana Sclerosi Multipla (FISM; grants 2016/R/18 and 2018/S/5), Progetti di Rilevante Interesse Nazionale (PRIN; grant 2017 K55HLC 001), and Ministero della Salute (grant RF-2019-12371111). P.d.C. is supported by the National Multiple Sclerosis Society (NMSS; grant PP-160624687), FISM (grants 2016/R/10 and 2018/R/4), and the Juvenile Diabetes Research Foundation (JD…		81	9	10	6	13	CELL PRESS	CAMBRIDGE	50 HAMPSHIRE ST, FLOOR 5, CAMBRIDGE, MA 02139 USA	1074-7613	1097-4180		IMMUNITY	Immunity	JUL 13	2021	54	7
J	Almeida, L; Dhillon-LaBrooy, A; Carriche, G; Berod, L; Sparwasser, T				Almeida, Luis; Dhillon-LaBrooy, Ayesha; Carriche, Guilhermina; Berod, Luciana; Sparwasser, Tim			CD4(+) T-cell differentiation and function: Unifying glycolysis, fatty acid oxidation, polyamines NAD mitochondria	JOURNAL OF ALLERGY AND CLINICAL IMMUNOLOGY			English	Article						T cell; CD4; metabolism; immunometabolism; antibiotics; polyamine; fatty acid oxidation; arginine; mitochondria	REGULATORY T; TRANSCRIPTION-FACTOR; METABOLIC CHECKPOINT; TUMOR MICROENVIRONMENT; EFFECTOR RESPONSES; DEPENDENT HISTONE; PATHOGENIC TH17; ACTIVATION; EXPRESSION; INDUCTION	The progression through different steps of T-cell development, activation, and effector function is tightly bound to specific cellular metabolic processes. Previous studies established that T-effector cells have a metabolic bias toward aerobic glycolysis, whereas naive and regulatory T cells mainly rely on oxidative phosphorylation. More recently, the field of immunometabolism has drifted away fr…	[Almeida, Luis; Dhillon-LaBrooy, Ayesha; Carriche, Guilhermina; Sparwasser, Tim] Johannes Gutenberg Univ Mainz, Univ Med Ctr, Inst Med Microbiol & Hyg, D-55122 Mainz, Germany; [Almeida, Luis; Dhillon-LaBrooy, Ayesha; Carriche, Guilhermina] Inst Infect Immunol, TWINCORE, Ctr Expt & Clin Infect Res, Hannover, Germany; [Berod, Luciana] Johannes Gutenberg Univ Mainz, Univ Med Ctr, Inst Mol Med Mainz,…		Sparwasser, T (通讯作者)，Johannes Gutenberg Univ Mainz, Univ Med Ctr, Inst Med Microbiol & Hyg, D-55122 Mainz, Germany.;Berod, L (通讯作者)，Johannes Gutenberg Univ Mainz, Univ Med Ctr, Inst Mol Med Mainz, D-55122 Mainz, Germany.	berod@uni-mainz.de; sparwasser@uni-mainz.de	Sparwasser, Tim D/AAA-4306-2022	Almeida, Luis/0000-0002-2605-4280	Deutsche Forschungsgemeinschaft [CRC156, CRC1292]	Deutsche Forschungsgemeinschaft(German Research Foundation (DFG))	This work was supported by grants from the Deutsche Forschungsgemeinschaft (grant nos. CRC156 and CRC1292).		193	3	3	5	9	MOSBY-ELSEVIER	NEW YORK	360 PARK AVENUE SOUTH, NEW YORK, NY 10010-1710 USA	0091-6749	1097-6825		J ALLERGY CLIN IMMUN	J. Allergy Clin. Immunol.	JUL	2021	148	1
J	Tampio, J; Markowicz-Piasecka, M; Huttunen, KM				Tampio, Janne; Markowicz-Piasecka, Magdalena; Huttunen, Kristiina M.			Hemocompatible L-Type amino acid transporter 1 (LAT1)-Utilizing prodrugs of perforin inhibitors can accumulate into the pancreas and alleviate inflammation-induced apoptosis	CHEMICO-BIOLOGICAL INTERACTIONS			English	Article						Apoptosis; Hemocompatibility; L-type amino acid transporter 1 (LAT1); Perforin inhibitor; Pharmacokinetics; Prodrug	GRANZYME-B; BRAIN; METFORMIN; DISEASE; DEATH; CELLS; MODEL	Cytolytic pore-forming protein, perforin has been associated with autoimmune destruction of pancreatic beta-cells in type 1 diabetes mellitus (T1DM) once released from CD8(+) T cells. Curiously, perforinopathy has also been implicated in numerous brain diseases. Therefore, inhibitors of perforin have been in demand with targeted delivery in mind. L-Type amino acid transporter 1 (LAT1) is known to…	[Tampio, Janne; Huttunen, Kristiina M.] Univ Eastern Finland, Fac Hlth Sci, Sch Pharm, POB 1627, FI-70211 Kuopio, Finland; [Markowicz-Piasecka, Magdalena] Med Univ Lodz, Lab Bioanal, Dept Pharmaceut Chem Drug Anal & Radiopharm, Ul Muszynskiego 1, PL-90151 Lodz, Poland		Huttunen, KM (通讯作者)，Univ Eastern Finland, Fac Hlth Sci, Sch Pharm, POB 1627, FI-70211 Kuopio, Finland.	kristiina.huttunen@uef.fi		Markowicz-Piasecka, Magdalena/0000-0002-1012-6550; Huttunen, Kristiina/0000-0002-1175-8517; Tampio, Janne/0000-0002-7526-0419	Academy of Finland [294227, 294229, 307057, 311939]; Paivikki and Sakari Solhberg's Foundation; Magnus Ehrnrooth Foundation; Medical University of Lodz [503/3-015-01/503-31001-19-00]	Academy of Finland(Academy of Finland); Paivikki and Sakari Solhberg's Foundation; Magnus Ehrnrooth Foundation; Medical University of Lodz	The study was financially supported by the Academy of Finland [grant numbers 294227, 294229, 307057, 311939], Paivikki and Sakari Solhberg's Foundation (2019), Magnus Ehrnrooth Foundation (2020), and Medical University of Lodz (grant number 503/3-015-01/503-31001-19-00).		37	1	1	0	1	ELSEVIER IRELAND LTD	CLARE	ELSEVIER HOUSE, BROOKVALE PLAZA, EAST PARK SHANNON, CO, CLARE, 00000, IRELAND	0009-2797	1872-7786		CHEM-BIOL INTERACT	Chem.-Biol. Interact.	AUG 25	2021	345
J	Tome, D				Tome, Daniel			Amino acid metabolism and signalling pathways: potential targets in the control of infection and immunity	EUROPEAN JOURNAL OF CLINICAL NUTRITION			English	Review							T-CELL; NITRIC-OXIDE; GLUTAMINE-METABOLISM; INDOLEAMINE 2,3-DIOXYGENASE; TRYPTOPHAN CATABOLISM; ARGININE METABOLISM; DENDRITIC CELLS; ARGINASE; SERINE; TOLERANCE	Defences to pathogens such as SarCoV2 in mammals involves interactions between immune functions and metabolic pathways to eradicate infection while preventing hyperinflammation. Amino acid metabolic pathways represent with other antimicrobial agent potential targets for therapeutic strategies. iNOS-mediated production of NO from Arg is involved in the innate inflammatory response to pathogens and…	[Tome, Daniel] Univ Paris Saclay, INRAE, AgroParisTech, UMR PNCA, Paris, France		Tome, D (通讯作者)，Univ Paris Saclay, INRAE, AgroParisTech, UMR PNCA, Paris, France.	tome.daniel@orange.fr							81	4	4	3	9	SPRINGERNATURE	LONDON	CAMPUS, 4 CRINAN ST, LONDON, N1 9XW, ENGLAND	0954-3007	1476-5640		EUR J CLIN NUTR	Eur. J. Clin. Nutr.	SEP	2021	75	9
J	Tome, D				Tome, Daniel			Amino acid metabolism and signalling pathways: potential targets in the control of infection and immunity	NUTRITION & DIABETES			English	Review							T-CELL; NITRIC-OXIDE; INDOLEAMINE 2,3-DIOXYGENASE; TRYPTOPHAN CATABOLISM; GLUTAMINE-METABOLISM; ARGININE METABOLISM; DENDRITIC CELLS; SERINE; TOLERANCE; RESPONSES	Defences to pathogens such as SarCoV2 in mammals involves interactions between immune functions and metabolic pathways to eradicate infection while preventing hyperinflammation. Amino acid metabolic pathways represent with other antimicrobial agent potential targets for therapeutic strategies. iNOS-mediated production of NO from Arg is involved in the innate inflammatory response to pathogens and…	[Tome, Daniel] Univ Paris Saclay, INRAE, AgroParisTech, UMR PNCA, Paris, France		Tome, D (通讯作者)，Univ Paris Saclay, INRAE, AgroParisTech, UMR PNCA, Paris, France.	tome.daniel@orange.fr							81	6	6	4	10	SPRINGERNATURE	LONDON	CAMPUS, 4 CRINAN ST, LONDON, N1 9XW, ENGLAND	2044-4052			NUTR DIABETES	Nutr. Diabetes	JUN 23	2021	11	1
J	Bhandage, AK; Barragan, A				Bhandage, Amol K.; Barragan, Antonio			GABAergic signaling by cells of the immune system: more the rule than the exception	CELLULAR AND MOLECULAR LIFE SCIENCES			English	Review						Neurotransmission; Inflammation; Macrophage; Toxoplasma; Apicomplexa; Host-pathogen; Voltage-dependent calcium channel; Cation-chloride cotransporter	GAMMA-AMINOBUTYRIC-ACID; BLOOD MONONUCLEAR-CELLS; CALCIUM-CHANNELS; GABA(A) RECEPTORS; DENDRITIC CELLS; INFLAMMATORY RESPONSES; INNATE IMMUNITY; ACTIVATION; MICROGLIA; EXPRESSION	Gamma-aminobutyric acid (GABA) is best known as an essential neurotransmitter in the evolved central nervous system (CNS) of vertebrates. However, GABA antedates the development of the CNS as a bioactive molecule in metabolism and stress-coupled responses of prokaryotes, invertebrates and plants. Here, we focus on the emerging findings of GABA signaling in the mammalian immune system. Recent repo…	[Bhandage, Amol K.; Barragan, Antonio] Stockholm Univ, Wenner Gren Inst, Dept Mol Biosci, Stockholm, Sweden		Barragan, A (通讯作者)，Stockholm Univ, Wenner Gren Inst, Dept Mol Biosci, Stockholm, Sweden.	Antonio.barragan@su.se	Bhandage, Amol K./AAY-2435-2020; Barragan, Antonio/AAL-8618-2020	Bhandage, Amol K./0000-0002-7116-0939; Barragan, Antonio/0000-0001-7746-9964	Stockholm University; Swedish Research Council (Vetenskapsradet) [2018-02411]; Olle Engkvist Byggmastare Foundation [193-609]	Stockholm University; Swedish Research Council (Vetenskapsradet)(Swedish Research Council); Olle Engkvist Byggmastare Foundation	Open access funding provided by Stockholm University. This work was funded by the Swedish Research Council (Vetenskapsradet, 2018-02411) and the Olle Engkvist Byggmastare Foundation (193-609).		132	5	5	4	13	SPRINGER BASEL AG	BASEL	PICASSOPLATZ 4, BASEL, 4052, SWITZERLAND	1420-682X	1420-9071		CELL MOL LIFE SCI	Cell. Mol. Life Sci.	AUG	2021	78	15
J	Zhou, J; Lu, Y; Wu, W; Feng, YH				Zhou, Jing; Lu, Yi; Wu, Wei; Feng, Yunhai			Taurine promotes the production of CD4(+)CD25(+)FOXP3(+) Treg cells through regulating IL-35/STAT1 pathway in a mouse allergic rhinitis model	ALLERGY ASTHMA AND CLINICAL IMMUNOLOGY			English	Article						Taurine; CD4(+)CD25(+)FoxP3(+) T regulatory; IL-35; STAT1; Allergic rhinitis	T-CELLS; TH2 CYTOKINES; AMINO-ACIDS; IL-35; ASTHMA; PATHOGENESIS; MICE	Background Allergic rhinitis (AR) is one of the most widespread immune conditions worldwide. However, common treatments often present with significant side effects or are cost-prohibitive for much of the population. A plethora of treatments have been used for the treatment of AR including antihistamines, steroids, and immune modulators. Among the treatments which have shown potential for efficacy…	[Zhou, Jing; Feng, Yunhai] Dahua Hosp, Dept Otorhinolaryngol Head & Neck Surg, Laohumin Rd 901, Shanghai 200237, Peoples R China; [Lu, Yi; Wu, Wei] Fudan Univ, Sch Pharm, Dept Pharmaceut, Shanghai 201203, Peoples R China		Feng, YH (通讯作者)，Dahua Hosp, Dept Otorhinolaryngol Head & Neck Surg, Laohumin Rd 901, Shanghai 200237, Peoples R China.	fengyunhaient@sina.com			Xuhui District Major Medical Research Project [SHXU201804]; Shanghai Natural Science Foundation Project [18ZR14353001]	Xuhui District Major Medical Research Project; Shanghai Natural Science Foundation Project(Natural Science Foundation of Shanghai)	This research was supported by the Xuhui District Major Medical Research Project (No. SHXU201804) and Shanghai Natural Science Foundation Project (No. 18ZR14353001).		53	1	1	3	5	BMC	LONDON	CAMPUS, 4 CRINAN ST, LONDON N1 9XW, ENGLAND	1710-1492			ALLERGY ASTHMA CL IM	Allerg Asthma Clin. Immunol.	JUN 19	2021	17	1
J	Zhang, YC; Mu, TQ; Jia, H; Yang, Y; Wu, ZL				Zhang, Yunchang; Mu, Tianqi; Jia, Hai; Yang, Ying; Wu, Zhenlong			Protective effects of glycine against lipopolysaccharide-induced intestinal apoptosis and inflammation	AMINO ACIDS			English	Article						Apoptosis; Glycine; Inflammatory responses; Lipopolysaccharide; Intestinal injury	BARRIER FUNCTION; MOUSE MODEL; EXPRESSION; TLR4; CYTOKINES; DISEASE; HEALTH; INJURY; DAMAGE; ACID	Intestinal dysfunction is commonly observed in humans and animals. Glycine (Gly) is a functional amino acid with anti-inflammatory and anti-apoptotic properties. The objective of this study was to test the protective effects of Gly against lipopolysaccharide (LPS)-induced intestinal injury. 28 C57BL/6 mice with a body weight (BW) of 18 +/- 2 g were randomly assigned into four groups: CON (control…	[Zhang, Yunchang; Mu, Tianqi; Jia, Hai; Yang, Ying; Wu, Zhenlong] China Agr Univ, Dept Anim Nutr & Feed Sci, State Key Lab Anim Nutr, Beijing 100193, Peoples R China; [Wu, Zhenlong] China Agr Univ, Beijing Adv Innovat Ctr Food Nutr & Human Hlth, Beijing 100193, Peoples R China		Wu, ZL (通讯作者)，China Agr Univ, Dept Anim Nutr & Feed Sci, State Key Lab Anim Nutr, Beijing 100193, Peoples R China.;Wu, ZL (通讯作者)，China Agr Univ, Beijing Adv Innovat Ctr Food Nutr & Human Hlth, Beijing 100193, Peoples R China.	bio2046@hotmail.com		Wu, Zhenlong/0000-0001-9700-8874	National Natural Science Foundation of China [31625025, 31572410, 31272451]	National Natural Science Foundation of China(National Natural Science Foundation of China (NSFC))	This work was supported by the National Natural Science Foundation of China (Nos. 31625025, 31572410, and 31272451).		55	5	5	10	27	SPRINGER WIEN	WIEN	SACHSENPLATZ 4-6, PO BOX 89, A-1201 WIEN, AUSTRIA	0939-4451	1438-2199		AMINO ACIDS	Amino Acids	MAR	2022	54	3
J	Li, XQ; Li, YX; Yu, QR; Qian, PX; Huang, H; Lin, Y				Li, Xiaoqing; Li, Yixue; Yu, Qinru; Qian, Pengxu; Huang, He; Lin, Yu			Metabolic reprogramming of myeloid-derived suppressor cells: An innovative approach confronting challenges	JOURNAL OF LEUKOCYTE BIOLOGY			English	Review						MDSCs; metabolic reprogramming; immune homeostasis; microenvironment	POLYUNSATURATED FATTY-ACIDS; NITRIC-OXIDE SYNTHASE; HUMAN DENDRITIC CELLS; VERSUS-HOST-DISEASE; IMMUNE SUPPRESSION; IMMUNOSUPPRESSIVE ACTIVITY; L-ARGININE; T-CELLS; ADENOSINERGIC REGULATION; MOUSE MODEL	Immune cells such as T cells, macrophages, dendritic cells, and other immunoregulatory cells undergo metabolic reprogramming in cancer and inflammation-derived microenvironment to meet specific physiologic and functional demands. Myeloid-derived suppressor cells (MDSCs) are a heterogeneous population of immature myeloid cells that are characterized by immunosuppressive activity, which plays a key…	[Li, Xiaoqing; Li, Yixue; Yu, Qinru; Huang, He; Lin, Yu] Zhejiang Univ, Affiliated Hosp 1, Bone Marrow Transplantat Ctr, Sch Med, 79 Qingchun Rd, Hangzhou, Zhejiang, Peoples R China; [Li, Xiaoqing; Li, Yixue; Yu, Qinru; Qian, Pengxu; Huang, He; Lin, Yu] Zhejiang Univ, Inst Hematol, Hangzhou, Zhejiang, Peoples R China; [Li, Xiaoqing; Li, Yixue; Yu, Qinru; Qian, Pengxu; Huang, He; Lin, Yu] Zhejiang…		Huang, H; Lin, Y (通讯作者)，Zhejiang Univ, Affiliated Hosp 1, Bone Marrow Transplantat Ctr, Sch Med, 79 Qingchun Rd, Hangzhou, Zhejiang, Peoples R China.	huanghe@zju.edu.cn; linyu517@zju.edu.cn			Natural Science Foundation of China [82000194, 81730008]; Zhejiang Provincial Natural Science Foundation of China [LQ19H080006]; Zhejiang Key R&D Program (Science and Technology Department) [2019C03016]	Natural Science Foundation of China(National Natural Science Foundation of China (NSFC)); Zhejiang Provincial Natural Science Foundation of China(Natural Science Foundation of Zhejiang Province); Zhejiang Key R&D Program (Science and Technology Department)	This research was funded by Natural Science Foundation of China (82000194, 81730008), Zhejiang Provincial Natural Science Foundation of China under Grant (LQ19H080006), and Zhejiang Key R&D Program (Science and Technology Department) (2019C03016).		158	1	1	3	6	WILEY	HOBOKEN	111 RIVER ST, HOBOKEN 07030-5774, NJ USA	0741-5400	1938-3673		J LEUKOCYTE BIOL	J. Leukoc. Biol.	AUG	2021	110	2
J	Agnihotri, P; Monu; Ramani, S; Chakraborty, D; Saquib, M; Biswas, S				Agnihotri, Prachi; Monu; Ramani, Sheetal; Chakraborty, Debolina; Saquib, Mohd; Biswas, Sagarika			Differential Metabolome in Rheumatoid Arthritis: a Brief Perspective	CURRENT RHEUMATOLOGY REPORTS			English	Article						Rheumatoid arthritis (RA); Rheumatoid factors (RF); Anti-citrullinated peptide antibodies (ACPAs); Reactive oxygen species (ROS); Interleukin (IL)	GLUCOSE-METABOLISM; SYNOVIAL-FLUID; MACROPHAGE POLARIZATION; IMMUNE CELLS; T-CELLS; INFLAMMATION; ESTROGEN; ACID; SYNOVIOCYTES; PROLIFERATION	Purpose of Review Rheumatoid arthritis (RA) is a chronic autoimmune, inflammatory disease of the synovium that affects the movable joints. It develops due to the infiltration and invasion of the synovial joints by immune cells. Metabolism is anabolic or catabolic chemical reactions occurring in a cell. The biochemical pathways in synovial and immune cells are altered affecting the downstream meta…	[Agnihotri, Prachi; Monu; Ramani, Sheetal; Chakraborty, Debolina; Saquib, Mohd; Biswas, Sagarika] Inst Genom & Integrat Biol, Council Ind Res CSIR, Mall Rd,Delhi Univ Campus, Delhi 110007, India; [Monu; Ramani, Sheetal; Chakraborty, Debolina; Saquib, Mohd] Acad Sci & Innovat Res AcSIR, Ghaziabad 201002, India		Biswas, S (通讯作者)，Inst Genom & Integrat Biol, Council Ind Res CSIR, Mall Rd,Delhi Univ Campus, Delhi 110007, India.	sagarika.biswas@igib.res.in			Department of Science and Technology (DST), Government of India, New Delhi, India; Council of Scientific and Industrial Research (CSIR)-Institute of Genomics and Integrative Biology, Delhi, India	Department of Science and Technology (DST), Government of India, New Delhi, India(Department of Science & Technology (India)); Council of Scientific and Industrial Research (CSIR)-Institute of Genomics and Integrative Biology, Delhi, India	We acknowledge the Department of Science and Technology (DST), Government of India, New Delhi, India, for providing financial support and Council of Scientific and Industrial Research (CSIR)-Institute of Genomics and Integrative Biology, Delhi, India, for research, and AcSIR for academic support.		109	2	2	1	4	SPRINGER	NEW YORK	ONE NEW YORK PLAZA, SUITE 4600, NEW YORK, NY, UNITED STATES	1523-3774	1534-6307		CURR RHEUMATOL REP	Curr. Rheumatol. Rep.	JUN	2021	23	6
J	Fiore, A; Murray, PJ				Fiore, Alessandra; Murray, Peter J.			Tryptophan and indole metabolism in immune regulation	CURRENT OPINION IN IMMUNOLOGY			English	Review							TOXOPLASMA-GONDII; T-CELLS; GAMMA-INTERFERON; HUMAN-FIBROBLASTS; AMINO-ACIDS; 2,3-DIOXYGENASE; TOLERANCE; INHIBITION; CATABOLISM; MECHANISM	L-tryptophan is an essential amino acid that undergoes complex metabolic routes, resulting in production of many types of signaling molecules that fall into two types: retaining the indole ring such as serotonin, melatonin and indolepyruvate or breaking the indole ring to form kynurenine. Kynurenines are the precursor of signaling molecules and are the first step in de novo NAD(+) synthesis. In m…	[Fiore, Alessandra; Murray, Peter J.] Max Planck Inst Biochem, Martinsried, Germany		Murray, PJ (通讯作者)，Max Planck Inst Biochem, Martinsried, Germany.	murray@biochem.mpg.d	Murray, Peter J/K-4725-2018; Fiore, Alessandra/AAO-8087-2021	Murray, Peter J/0000-0001-6329-9802; Fiore, Alessandra/0000-0003-2070-6046					61	25	25	8	24	CURRENT BIOLOGY LTD	LONDON	84 THEOBALDS RD, LONDON WC1X 8RR, ENGLAND	0952-7915	1879-0372		CURR OPIN IMMUNOL	Curr. Opin. Immunol.	JUN	2021	70
J	Hao, FQ; Tian, MM; Zhang, XB; Jin, X; Jiang, Y; Sun, X; Wang, Y; Peng, PH; Liu, J; Xia, CY; Feng, YP; Wei, M				Hao, Fengqi; Tian, Miaomiao; Zhang, Xinbo; Jin, Xin; Jiang, Ying; Sun, Xue; Wang, Yang; Peng, Pinghui; Liu, Jia; Xia, Chaoyi; Feng, Yunpeng; Wei, Min			Butyrate enhances CPT1A activity to promote fatty acid oxidation and iTreg differentiation	PROCEEDINGS OF THE NATIONAL ACADEMY OF SCIENCES OF THE UNITED STATES OF AMERICA			English	Article						iTreg; butyrate; fatty acid oxidation; CPT1A; inflammatory bowel; inflammatory bowel disease	REGULATORY T-CELLS; ENERGY-METABOLISM; ACYL-COENZYME; GLUCOSE; MEMORY; TRANSPORTER; ACTIVATION; MICROBIOME; SYNTHETASE; COLITIS	Inducible regulatory T (iTreg) cells play a crucial role in immune suppression and are important for the maintenance of immune homeostasis. Mounting evidence has demonstrated connections between iTreg differentiation and metabolic reprogramming, especially rewiring in fatty acid oxidation (FAO). Previous work showed that butyrate, a specific type of short-chain fatty acid (SCFA) readily produced …	[Hao, Fengqi; Tian, Miaomiao; Zhang, Xinbo; Jin, Xin; Jiang, Ying; Sun, Xue; Wang, Yang; Peng, Pinghui; Liu, Jia; Xia, Chaoyi; Feng, Yunpeng; Wei, Min] Northeast Normal Univ, Minist Educ, Key Lab Mol Epigenet, Changchun 130024, Peoples R China		Feng, YP; Wei, M (通讯作者)，Northeast Normal Univ, Minist Educ, Key Lab Mol Epigenet, Changchun 130024, Peoples R China.	fengyp0108@nenu.edu.cn; weim750@nenu.edu.cn		Hao, Fengqi/0000-0002-8640-7244	National Natural Science Foundation of China [32070758, 32070896]	National Natural Science Foundation of China(National Natural Science Foundation of China (NSFC))	We thank Weiwei Yang (Shanghai Institute of Biochemistry and Cell Biology, Chinese Academy of Sciences, China) and Xueqing Ba (Northeast Normal University, China) for critical comments. This work was supported by grants from the National Natural Science Foundation of China (32070758 and 32070896).		50	12	13	13	34	NATL ACAD SCIENCES	WASHINGTON	2101 CONSTITUTION AVE NW, WASHINGTON, DC 20418 USA	0027-8424			P NATL ACAD SCI USA	Proc. Natl. Acad. Sci. U. S. A.	JUN 1	2021	118	22
J	Jin, J; Kim, C; Xia, Q; Gould, TM; Cao, WQ; Zhang, HM; Li, XY; Weiskopf, D; Grifoni, A; Sette, A; Weyand, CM; Goronzy, JJ				Jin, Jun; Kim, Chulwoo; Xia, Qiong; Gould, Timothy M.; Cao, Wenqiang; Zhang, Huimin; Li, Xuanying; Weiskopf, Daniela; Grifoni, Alba; Sette, Alessandro; Weyand, Cornelia M.; Goronzy, Jorg J.			Activation of mTORC1 at late endosomes misdirects T cell fate decision in older individuals	SCIENCE IMMUNOLOGY			English	Article							TUMOR-SUPPRESSOR TSC1; MEMORY; RESPONSES; DIFFERENTIATION; INHIBITION; METABOLISM; RAPAMYCIN; SURVIVAL; IMMUNITY; SIGNALS	The nutrient-sensing mammalian target of rapamycin (mTOR) is integral to cell fate decisions after T cell activation. Sustained mTORC1 activity favors the generation of terminally differentiated effector T cells instead of follicular helper and memory T cells. This is particularly pertinent for T cell responses of older adults who have sustained mTORC1 activation despite dysfunctional lysosomes. …	[Jin, Jun; Kim, Chulwoo; Xia, Qiong; Gould, Timothy M.; Cao, Wenqiang; Zhang, Huimin; Li, Xuanying; Weyand, Cornelia M.; Goronzy, Jorg J.] Stanford Univ, Dept Med, Div Immunol & Rheumatol, Stanford, CA 94305 USA; [Jin, Jun; Kim, Chulwoo; Gould, Timothy M.; Cao, Wenqiang; Zhang, Huimin; Li, Xuanying; Weyand, Cornelia M.; Goronzy, Jorg J.] Palo Alto Vet Adm Healthcare Syst, Dept Med, Palo Alto, CA …		Goronzy, JJ (通讯作者)，Stanford Univ, Dept Med, Div Immunol & Rheumatol, Stanford, CA 94305 USA.;Goronzy, JJ (通讯作者)，Palo Alto Vet Adm Healthcare Syst, Dept Med, Palo Alto, CA 94304 USA.	jgoronzy@stanford.edu	Sette, Alessandro/AFO-8916-2022	Goronzy, Jorg/0000-0001-7670-1856; cao, wenqiang/0000-0002-5024-0817; JIN, JUN/0000-0002-5018-144X; Sette, Alessandro/0000-0001-7013-2250; Gould, Timothy/0000-0002-6858-1265; Zhang, Huimin/0000-0003-1143-9388; Weiskopf, Daniela/0000-0003-2968-7371; Kim, Chulwoo/0000-0001-5736-8170	NIH [R01 AR042527, R01 HL117913, R01 AI108906, R01 HL142068, P01 HL129941, R01 AI108891, R01 AG045779, U19 AI057266, R01 AI129191, 75 N9301900065]; NIAID [HHSN272201300006C]	NIH(United States Department of Health & Human ServicesNational Institutes of Health (NIH) - USA); NIAID(United States Department of Health & Human ServicesNational Institutes of Health (NIH) - USANIH National Institute of Allergy & Infectious Diseases (NIAID))	This work was supported by the NIH R01 AR042527, R01 HL117913, R01 AI108906, R01 HL142068, and P01 HL129941 to C.M.W.; R01 AI108891, R01 AG045779, U19 AI057266, and R01 AI129191 to J.J.G.; NIH contract no. 75 N9301900065 to A.S. and D.W.; and with resources and the use of facilities at the Palo Alto Veterans Administration Healthcare System. Tetramers were provided by the NIH Tetramer Core Facili…		58	5	5	1	5	AMER ASSOC ADVANCEMENT SCIENCE	WASHINGTON	1200 NEW YORK AVE, NW, WASHINGTON, DC 20005 USA	2470-9468			SCI IMMUNOL	Sci. Immunol.	JUN	2021	6	60
J	Platten, M; Friedrich, M; Wainwright, DA; Panitz, V; Opitz, CA				Platten, Michael; Friedrich, Mirco; Wainwright, Derek A.; Panitz, Verena; Opitz, Christiane A.			Tryptophan metabolism in brain tumors-IDO and beyond	CURRENT OPINION IN IMMUNOLOGY			English	Review							ARYL-HYDROCARBON RECEPTOR; T-CELLS; ANTITUMOR-ACTIVITY; IMMUNE CHECKPOINT; MALIGNANT GLIOMA; DENDRITIC CELLS; DIFFERENTIATION; INHIBITION; KYNURENINE; GCN2	Metabolism of the essential amino acid tryptophan is a key metabolic pathway that restricts antitumor immunity and is a drug development target for cancer immunotherapy. Tryptophan metabolism is active in brain tumors including gliomas and promotes a malignant phenotype and contributes to the immunosuppressive tumor microenvironment. In recent years, improved understanding of the regulation and d…	[Platten, Michael; Friedrich, Mirco] Heidelberg Univ, Dept Neurol, Med Fac Mannheim, MCTN, Heidelberg, Germany; [Platten, Michael; Friedrich, Mirco] German Canc Res Ctr, DKTK CCU Neuroimmunol & Brain Tumor Immunol, Heidelberg, Germany; [Wainwright, Derek A.] Northwestern Univ, Feinberg Sch Med, Dept Neurol Surg Med, Div Hematol Oncol & Microbiol Immunol, Chicago, IL USA; [Panitz, Verena; Opitz, C…		Platten, M (通讯作者)，Heidelberg Univ, Dept Neurol, Med Fac Mannheim, MCTN, Heidelberg, Germany.;Platten, M (通讯作者)，German Canc Res Ctr, DKTK CCU Neuroimmunol & Brain Tumor Immunol, Heidelberg, Germany.;Opitz, CA (通讯作者)，German Canc Res Ctr, DKTK Brain Canc Metab Grp, Heidelberg, Germany.;Opitz, CA (通讯作者)，Univ Heidelberg Hosp, Dept Neurol, Heidelberg, Germany.;Opitz, CA (通讯作者)，Univ Heidelberg Hosp, Nat…	m.platten@dkfz.de; c.opitz@dkfz.de	Opitz, Christiane A/I-9507-2012; Platten, Michael/F-2902-2013	Opitz, Christiane A/0000-0001-5575-9821; Platten, Michael/0000-0002-4746-887X; Friedrich, Mirco/0000-0002-6401-3623	German Cancer Aid [70113515]; Deutsche Forschungsgemeinschaft (DFG, German Research Foundation) [404521405, SFB 1389, 406052676, PL-315/5-1]; National Institutes of Health (NIH) [P50 CA221747, R01 NS097851, K02 AG068617, 2136]; Gail Boyter Magness (GBM) Foundation; Grace Giving Foundation; Stephen Coffman Charitable Trust; 5 for the Fight organization; DKFZ Clinician Scientist Program; Dieter Mor…	German Cancer Aid(Deutsche Krebshilfe); Deutsche Forschungsgemeinschaft (DFG, German Research Foundation)(German Research Foundation (DFG)); National Institutes of Health (NIH)(United States Department of Health & Human ServicesNational Institutes of Health (NIH) - USA); Gail Boyter Magness (GBM) Foundation; Grace Giving Foundation; Stephen Coffman Charitable Trust; 5 for the Fight organization; …	This work was supported by grants from the German Cancer Aid (70113515) and the Deutsche Forschungsgemeinschaft (DFG, German Research Foundation) (406052676; PL-315/5-1) to M.P. This work was supported in part by National Institutes of Health (NIH) P50 CA221747 (D.A.W.) , NIH R01 NS097851 (D.A.W.) , NIH K02 AG068617 (D.A.W.) , BrainUp grant 2136 (D.A.W.) , the Gail Boyter Magness (GBM) Foundation…		81	7	7	1	10	CURRENT BIOLOGY LTD	LONDON	84 THEOBALDS RD, LONDON WC1X 8RR, ENGLAND	0952-7915	1879-0372		CURR OPIN IMMUNOL	Curr. Opin. Immunol.	JUN	2021	70
J	Yang, ML; Sodre, FMC; Mamula, MJ; Overbergh, L				Yang, Mei-Ling; Sodre, Fernanda M. C.; Mamula, Mark J.; Overbergh, Lut			Citrullination and PAD Enzyme Biology in Type 1 Diabetes - Regulators of Inflammation, Autoimmunity, and Pathology	FRONTIERS IN IMMUNOLOGY			English	Review						type 1 diabetes; neoepitopes; post-translational modification; citrullination; peptidylarginine deiminase	PEPTIDYLARGININE DEIMINASE INHIBITION; NEUTROPHIL EXTRACELLULAR TRAPS; UNFOLDED PROTEIN RESPONSE; MYELIN BASIC-PROTEIN; AUTOREACTIVE T-CELLS; RHEUMATOID-ARTHRITIS; POSTTRANSLATIONAL MODIFICATION; ANTIGEN PRESENTATION; HISTONE H3; MITOCHONDRIAL HYPERPOLARIZATION	The generation of post-translational modifications (PTMs) in human proteins is a physiological process leading to structural and immunologic variety in proteins, with potentially altered biological functions. PTMs often arise through normal responses to cellular stress, including general oxidative changes in the tissue microenvironment and intracellular stress to the endoplasmic reticulum or immu…	[Yang, Mei-Ling; Mamula, Mark J.] Yale Univ, Dept Internal Med, Sect Rheumatol Allergy & Clin Immunol, New Haven, CT USA; [Sodre, Fernanda M. C.; Overbergh, Lut] Katholieke Univ Leuven, Dept Chron Dis Metab & Ageing, Lab Clin & Expt Endocrinol CEE, Leuven, Belgium		Overbergh, L (通讯作者)，Katholieke Univ Leuven, Dept Chron Dis Metab & Ageing, Lab Clin & Expt Endocrinol CEE, Leuven, Belgium.	lutgart.overbergh@kuleuven.be	Yang, Mei-Ling/GON-8612-2022	Yang, Mei-Ling/0000-0003-1687-2463; Marques Camara Sodre, Fernanda/0000-0003-4261-728X	JDRF [1-SRA-2019-809-S-B, 1-SRA-2020-977-S-B, 1-SRA-2020-981-S-B]; IMI2-JU [115797, 945268]; Union's Horizon 2020 research and innovation program; EFPIA; JDRF; Leona M. and Harry B. Helmsley Charitable Trust; NIH [AI48120-13, DK104205-01]	JDRF(Juvenile Diabetes Research Foundation); IMI2-JU; Union's Horizon 2020 research and innovation program; EFPIA; JDRF(Juvenile Diabetes Research Foundation); Leona M. and Harry B. Helmsley Charitable Trust; NIH(United States Department of Health & Human ServicesNational Institutes of Health (NIH) - USA)	Research in this area in the LO lab is supported by JDRF (1-SRA-2019-809-S-B) and by IMI2-JU under grant agreement No 115797 (INNODIA) and No 945268 (INNODIA HARVEST). This Joint Undertaking receives support from the Union's Horizon 2020 research and innovation program and EFPIA, `JDRF and The Leona M. and Harry B. Helmsley Charitable Trust. M-LY and MM were supported by the JDRF (1-SRA-2020-977-…		213	9	9	1	2	FRONTIERS MEDIA SA	LAUSANNE	AVENUE DU TRIBUNAL FEDERAL 34, LAUSANNE, CH-1015, SWITZERLAND	1664-3224			FRONT IMMUNOL	Front. Immunol.	JUN 1	2021	12
J	Lindez, AAMI; Reith, W				Lindez, Adria-Arnau; Reith, Walter			Arginine-dependent immune responses	CELLULAR AND MOLECULAR LIFE SCIENCES			English	Review						Arginine metabolism; Nitric oxide synthase; Arginase; Immunity; Immunometabolism; Arginase 2; Arginase 1; NOS	NITRIC-OXIDE SYNTHASE; MYELOID SUPPRESSOR-CELLS; AMINO-ACID-REQUIREMENTS; PEGYLATED ARGINASE I; RECEPTOR ZETA-CHAIN; T-CELLS; TRANSLATIONAL CONTROL; MOLECULAR-CLONING; DENDRITIC CELLS; METABOLISM	A growing body of evidence indicates that, over the course of evolution of the immune system, arginine has been selected as a node for the regulation of immune responses. An appropriate supply of arginine has long been associated with the improvement of immune responses. In addition to being a building block for protein synthesis, arginine serves as a substrate for distinct metabolic pathways tha…	[Lindez, Adria-Arnau; Reith, Walter] Univ Geneva, Dept Pathol & Immunol, Fac Med, Geneva, Switzerland		Lindez, AAMI (通讯作者)，Univ Geneva, Dept Pathol & Immunol, Fac Med, Geneva, Switzerland.	adria-arnau.marti@unige.ch		Marti i Lindez, Adria-Arnau/0000-0003-1377-5430	Universite de Geneve; Swiss National Science Foundation; Geneva Cancer League; Swiss Cancer League; University of Geneva	Universite de Geneve; Swiss National Science Foundation(Swiss National Science Foundation (SNSF)European Commission); Geneva Cancer League; Swiss Cancer League; University of Geneva	Open Access funding provided by Universite de Geneve. This work was supported by grants from the Swiss National Science Foundation, The Geneva Cancer League, the Swiss Cancer League and an Innogap grant from the University of Geneva.		281	13	13	8	21	SPRINGER BASEL AG	BASEL	PICASSOPLATZ 4, BASEL, 4052, SWITZERLAND	1420-682X	1420-9071		CELL MOL LIFE SCI	Cell. Mol. Life Sci.	JUL	2021	78	13
J	Hu, X; Que, WT; Hirano, H; Wang, ZD; Nozawa, N; Ishii, T; Ishizuka, M; Ito, H; Takahashi, K; Nakajima, M; Tanaka, T; Zhu, P; Guo, WZ; Li, XK				Hu, Xin; Que, Weitao; Hirano, Hiroshi; Wang, Zhidan; Nozawa, Naoko; Ishii, Takuya; Ishizuka, Masahiro; Ito, Hidenori; Takahashi, Kiwamu; Nakajima, Motowo; Tanaka, Tohru; Zhu, Ping; Guo, Wen-Zhi; Li, Xiao-Kang			5-Aminolevulinic acid/sodium ferrous citrate enhanced the antitumor effects of programmed cell death-ligand 1 blockade by regulation of exhausted T cell metabolism in a melanoma model	CANCER SCIENCE			English	Article						cancer immunotherapy; exhausted T cell; mitochondrial function; PD-1/PD-L1 blockade; tumor infiltrating lymphocyte	MITOCHONDRIAL ACTIVATION; PD-1 BLOCKADE; RECEPTOR PD-1; ACID; GLUCOSE; COMBINATION; APOPTOSIS; TUMORS	Mitochondria are key cytoplasmic organelles. Their activation is critical for the generation of T cell proliferation and cytotoxicity. Exhausted tumor-infiltrating T cells show a decreased mitochondrial function and mass. 5-Aminolevulinic acid (5-ALA), a natural amino acid that is only produced in the mitochondria, has been shown to influence metabolic functions. We hypothesized that 5-ALA with s…	[Hu, Xin; Que, Weitao; Hirano, Hiroshi; Wang, Zhidan; Li, Xiao-Kang] Natl Res Inst Child Hlth & Dev, Div Transplantat Immunol, Tokyo, Japan; [Hirano, Hiroshi] Hasumi Int Res Fdn, Tokyo, Japan; [Nozawa, Naoko; Ishii, Takuya; Ishizuka, Masahiro; Ito, Hidenori; Takahashi, Kiwamu; Nakajima, Motowo] SBI Pharmaceut Co Ltd, Tokyo, Japan; [Tanaka, Tohru] Neopharma Japan Co Ltd, Tokyo, Japan; [Zhu, Ping] …		Li, XK (通讯作者)，Natl Res Inst Child Hlth & Dev, Div Transplantat Immunol, Tokyo, Japan.	ri-k@ncchd.go.jp		Zhu, Ping/0000-0002-4276-9593	Ministry of Education, Culture, Sports, Science and Technology of Japan [16K11064, 18K08558, 24/17H04277]; National Science Foundation of China (NSFC) Projects of International Cooperation and Exchanges [81720108004]	Ministry of Education, Culture, Sports, Science and Technology of Japan(Ministry of Education, Culture, Sports, Science and Technology, Japan (MEXT)); National Science Foundation of China (NSFC) Projects of International Cooperation and Exchanges(National Natural Science Foundation of China (NSFC))	Grants of Ministry of Education, Culture, Sports, Science and Technology of Japan, Grant/Award Number: 16K11064, 18K08558 and 24/17H04277; National Science Foundation of China (NSFC) Projects of International Cooperation and Exchanges, Grant/Award Number: 81720108004		42	0	0	4	7	WILEY	HOBOKEN	111 RIVER ST, HOBOKEN 07030-5774, NJ USA	1347-9032	1349-7006		CANCER SCI	Cancer Sci.	JUL	2021	112	7
J	Tan, HY; Wang, N; Zhang, C; Chan, YT; Yuen, MF; Feng, YB				Tan, Hor-Yue; Wang, Ning; Zhang, Cheng; Chan, Yau-Tuen; Yuen, Man-Fung; Feng, Yibin			Lysyl Oxidase-Like 4 Fosters an Immunosuppressive Microenvironment During Hepatocarcinogenesis	HEPATOLOGY			English	Article							HEPATOCELLULAR-CARCINOMA; INFLAMMATION; MACROPHAGES; EXPRESSION; LOXL4; STAT1; TUMORIGENESIS; CONTRIBUTES; PROGRESSION; AUTOPHAGY	BACKGROUND AND AIMS: Lysyl oxidase-like 4 (LOXL4) is an amine oxidase that is primarily involved in extracellular matrix remodeling and is highly expressed in HCC tissues, but its functional role in mediating liver carcinogenesis is poorly understood. Therefore, we aimed to investigate the role of LOXL4 in hepatocarcinogenesis. APPROACH AND RESULTS: Here, we demonstrate that hepatic LOXL4 express…	[Tan, Hor-Yue; Wang, Ning; Zhang, Cheng; Chan, Yau-Tuen; Feng, Yibin] Univ Hong Kong, Sch Chinese Med, Li Ka Shing Fac Med, Hong Kong, Peoples R China; [Yuen, Man-Fung] Univ Hong Kong, Li Ka Shing Fac Med, Div Gastroenterol & Hepatol, Dept Med, Hong Kong, Peoples R China		Feng, YB (通讯作者)，Univ Hong Kong, Sch Chinese Med, Li Ka Shing Fac Med, Pokfulam, 1-F,10 Sassoon Rd, Hong Kong 00000, Peoples R China.	yfeng@hku.hk			Research Council of the University of Hong Kong [104004092, 104004460]; Research Grants Committee of Hong Kong, HKSAR [740608, 766211, 17152116, 17121419]; Health and Medical Research Fund [16172751, 16171511]; [200006276]; [200007008]	Research Council of the University of Hong Kong(University of Hong Kong); Research Grants Committee of Hong Kong, HKSAR; Health and Medical Research Fund; ;	Supported by the Research Council of the University of Hong Kong (project codes 104004092 and 104004460), the Wong's donation (project code 200006276), a donation from the Gaia Family Trust of New Zealand (project code 200007008), the Research Grants Committee of Hong Kong, HKSAR (project codes 740608, 766211, 17152116, and 17121419), and Health and Medical Research Fund (project codes 16172751 a…		45	9	12	6	12	WILEY	HOBOKEN	111 RIVER ST, HOBOKEN 07030-5774, NJ USA	0270-9139	1527-3350		HEPATOLOGY	Hepatology	JUN	2021	73	6
J	Crump, NT; Hadjinicolaou, AV; Xia, M; Walsby-Tickle, J; Gileadi, U; Chen, JL; Setshedi, M; Olsen, LR; Lau, IJ; Godfrey, L; Quek, L; Yu, ZR; Ballabio, E; Barnkob, MB; Napolitani, G; Salio, M; Koohy, H; Kessler, BM; Taylor, S; Vyas, P; McCullagh, JSO; Milne, TA; Cerundolo, V				Crump, Nicholas T.; Hadjinicolaou, Andreas, V; Xia, Meng; Walsby-Tickle, John; Gileadi, Uzi; Chen, Ji-Li; Setshedi, Mashiko; Olsen, Lars R.; Lau, I-Jun; Godfrey, Laura; Quek, Lynn; Yu, Zhanru; Ballabio, Erica; Barnkob, Mike B.; Napolitani, Giorgio; Salio, Mariolina; Koohy, Hashem; Kessler, Benedikt M.; Taylor, Stephen; Vyas, Paresh; McCullagh, James S. O.; Milne, Thomas A.; Cerundolo, Vincenzo			Chromatin accessibility governs the differential response of cancer and T cells to arginine starvation	CELL REPORTS			English	Article							ACUTE MYELOID-LEUKEMIA; AMINO-ACID TRANSPORTER; ARGININOSUCCINATE SYNTHASE 1; GENE-EXPRESSION; IMMUNE-RESPONSES; ONCOMETABOLITE 2-HYDROXYGLUTARATE; EFFECTOR FUNCTION; IN-VITRO; SYNTHETASE; DEPRIVATION	Depleting the microenvironment of important nutrients such as arginine is a key strategy for immune evasion by cancer cells. Many tumors overexpress arginase, but it is unclear how these cancers, but not T cells, tolerate arginine depletion. In this study, we show that tumor cells synthesize arginine from citrulline by upregulating argininosuccinate synthetase 1 (ASS1). Under arginine starvation,…	[Crump, Nicholas T.; Lau, I-Jun; Godfrey, Laura; Ballabio, Erica; Vyas, Paresh; Milne, Thomas A.] Univ Oxford, NIHR Oxford Biomed Res Ctr Haematol Theme, MRC Weatherall Inst Mol Med, MRC Mol Haematol Unit,Radcliffe Dept Med, Oxford OX3 9DS, England; [Hadjinicolaou, Andreas, V; Xia, Meng; Gileadi, Uzi; Chen, Ji-Li; Setshedi, Mashiko; Barnkob, Mike B.; Napolitani, Giorgio; Salio, Mariolina; Koohy, …		Milne, TA (通讯作者)，Univ Oxford, NIHR Oxford Biomed Res Ctr Haematol Theme, MRC Weatherall Inst Mol Med, MRC Mol Haematol Unit,Radcliffe Dept Med, Oxford OX3 9DS, England.	thomas.milne@imm.ox.ac.uk	Kessler, Benedikt/AAY-8614-2021; Walsby-Tickle, John/ABD-7670-2020; McCullagh, James/AAD-2669-2022	Kessler, Benedikt/0000-0002-8160-2446; Walsby-Tickle, John/0000-0002-1287-9580; McCullagh, James/0000-0003-4733-1205; xia, meng/0000-0001-5223-7390; Olsen, Lars Ronn/0000-0002-6725-7850; Setshedi, Mashiko/0000-0002-7979-2981; Crump, Nicholas/0000-0001-9610-6763	UK Medical Research Council (MRC) [MC_UU_12010/3, MC_UU_12009/6, MC_UU_00016/6]; Oxford Biomedical Research Centre; Cancer Research UK [C399/A2291]; Wellcome Trust Clinical Research Fellowship; A.G. Leventis Foundation Scholarship	UK Medical Research Council (MRC)(UK Research & Innovation (UKRI)Medical Research Council UK (MRC)); Oxford Biomedical Research Centre; Cancer Research UK(Cancer Research UK); Wellcome Trust Clinical Research Fellowship(Wellcome Trust); A.G. Leventis Foundation Scholarship	We thank the late V.C. as an inspirational colleague, mentor, and pioneer in the field, who passed away during the completion of this manuscript. We gratefully acknowledge Christian Frezza and Magdalena Winiarska for their helpful comments on themanuscript. Thisworkwas supported by the UKMedical Research Council (MRC Human Immunology Unit grant MC_UU_12010/3 and Molecular Haematology Unit grants …		113	6	6	0	5	CELL PRESS	CAMBRIDGE	50 HAMPSHIRE ST, FLOOR 5, CAMBRIDGE, MA 02139 USA	2211-1247			CELL REP	Cell Reports	MAY 11	2021	35	6
J	Hope, HC; Brownlie, RJ; Fife, CM; Steele, L; Lorger, M; Salmond, RJ				Hope, Helen Carrasco; Brownlie, Rebecca J.; Fife, Christopher M.; Steele, Lynette; Lorger, Mihaela; Salmond, Robert J.			Coordination of asparagine uptake and asparagine synthetase expression modulates CD8(+) T cell activation	JCI INSIGHT			English	Article							AMINO-ACID-TRANSPORT; METABOLISM; RESPONSES; VULNERABILITY; GLUCOSE	T cell receptor (TCR) triggering by antigen results in metabolic reprogramming that, in turn, facilitates the exit of T cells from quiescence. The increased nutrient requirements of activated lymphocytes are met, in part, by upregulation of cell surface transporters and enhanced uptake of amino acids, fatty acids, and glucose from the environment. However, the role of intracellular pathways of am…	[Hope, Helen Carrasco; Brownlie, Rebecca J.; Fife, Christopher M.; Steele, Lynette; Lorger, Mihaela; Salmond, Robert J.] Univ Leeds, Leeds Inst Med Res St Jamess, St Jamess Univ Hosp, Wellcome Trust Brenner Bldg, Leeds LS9 7TF, W Yorkshire, England		Salmond, RJ (通讯作者)，Univ Leeds, Leeds Inst Med Res St Jamess, St Jamess Univ Hosp, Wellcome Trust Brenner Bldg, Leeds LS9 7TF, W Yorkshire, England.	r.j.salmond@leeds.ac.uk		Salmond, Robert/0000-0002-1807-1056; Carrasco Hope, Helen/0000-0001-5583-4510	Cancer Research UK [23269]; UK Medical Research Council [MR/P026206/1]; University of Leeds PhD scholarship	Cancer Research UK(Cancer Research UK); UK Medical Research Council(UK Research & Innovation (UKRI)Medical Research Council UK (MRC)); University of Leeds PhD scholarship	We would like to thank G. Doody and G. Cook (University of Leeds) for helpful discussions and comments on manuscript drafts. This work was supported by grant 23269 from Cancer Research UK and grant MR/P026206/1 from UK Medical Research Council (to RJS) and a University of Leeds PhD scholarship (to HCH).		31	5	6	2	2	AMER SOC CLINICAL INVESTIGATION INC	ANN ARBOR	2015 MANCHESTER RD, ANN ARBOR, MI 48104 USA		2379-3708		JCI INSIGHT	JCI Insight	MAY 10	2021	6	9
J	Van Acker, HH; Ma, SX; Scolaro, T; Kaech, SM; Mazzone, M				Van Acker, Heleen H.; Ma, Shixin; Scolaro, Tommaso; Kaech, Susan M.; Mazzone, Massimiliano			How metabolism bridles cytotoxic CD8+T cells through epigenetic modifications	TRENDS IN IMMUNOLOGY			English	Review							CD8(+) T-CELLS; TUMOR MICROENVIRONMENT; BROMODOMAIN INHIBITION; HISTONE METHYLATION; HEMATOPOIETIC STEM; DNA METHYLATION; GENE-EXPRESSION; PD-1; PROMOTES; RESPONSES	In the direct competition for metabolic resources between cancer cells and tumorinfiltrating CD8+ T cells, the latter are bound to lose out. These effector lymphocytes are therefore rendered exhausted or dysfunctional. Emerging insights into the mechanisms of T cell unresponsiveness in the tumor microenvironment (TME) point towards epigenetic mechanisms as crucial regulatory factors. In this revi…	[Van Acker, Heleen H.; Scolaro, Tommaso; Mazzone, Massimiliano] VIB KU Leuven, Lab Tumor Inflammat & Angiogenesis, Leuven, Belgium; [Ma, Shixin; Kaech, Susan M.] Salk Inst Biol Studies, NOMIS Ctr Immunobiol & Microbial Pathogenesis, La Jolla, CA 92037 USA		Van Acker, HH; Mazzone, M (通讯作者)，VIB KU Leuven, Lab Tumor Inflammat & Angiogenesis, Leuven, Belgium.	Heleen.vanacker@kuleuven.be; massimiliano.mazzone@kuleuven.be		Scolaro, Tommaso/0000-0002-5739-9425	fundamental postdoctoral mandate of the Belgian Foundation against Cancer (Stichting tegen Kanker)	fundamental postdoctoral mandate of the Belgian Foundation against Cancer (Stichting tegen Kanker)	H.H.V.A. is supported by a fundamental postdoctoral mandate of the Belgian Foundation against Cancer (Stichting tegen Kanker). The authors would like to thank Professor Sebastien Anguille for granting us the right to use his artwork in the current publication.		143	3	4	4	13	ELSEVIER SCI LTD	OXFORD	THE BOULEVARD, LANGFORD LANE, KIDLINGTON, OXFORD OX5 1GB, OXON, ENGLAND	1471-4906	1471-4981		TRENDS IMMUNOL	Trends Immunol.	MAY	2021	42	5
J	Nachef, M; Ali, AK; Almutairi, SM; Lee, SH				Nachef, Marianna; Ali, Alaa Kassim; Almutairi, Saeedah Musaed; Lee, Seung-Hwan			Targeting SLC1A5 and SLC3A2/SLC7A5 as a Potential Strategy to Strengthen Anti-Tumor Immunity in the Tumor Microenvironment	FRONTIERS IN IMMUNOLOGY			English	Review						natural killer cells; anti-tumor immunity; nutrient transporters; immunometabolism; tumor microenvironment; SLC1A5; SLC7A5; SLC3A2		Cancer cells are metabolically vigorous and are superior in the uptake of nutrients and in the release of the tumor microenvironment (TME)-specific metabolites. They create an acidic, hypoxic, and nutrient-depleted TME that makes it difficult for the cytotoxic immune cells to adapt to the metabolically hostile environment. Since a robust metabolism in immune cells is required for optimal anti-tum…	[Nachef, Marianna; Ali, Alaa Kassim; Almutairi, Saeedah Musaed; Lee, Seung-Hwan] Univ Ottawa, Fac Med, Dept Biochem Microbiol & Immunol, Ottawa, ON, Canada; [Nachef, Marianna] Univ Coll Dublin, Sch Med, Dublin, Ireland; [Almutairi, Saeedah Musaed] King Saud Univ, Coll Sci, Bot & Microbiol Dept, Riyadh, Saudi Arabia; [Lee, Seung-Hwan] Univ Ottawa, Ctr Infect Immun & Inflammat, Ottawa, ON, Canada		Lee, SH (通讯作者)，Univ Ottawa, Fac Med, Dept Biochem Microbiol & Immunol, Ottawa, ON, Canada.;Lee, SH (通讯作者)，Univ Ottawa, Ctr Infect Immun & Inflammat, Ottawa, ON, Canada.	seunglee@uottawa.ca		Ali, Alaa/0000-0002-7490-0592	Canadian Institutes of Health Research [PJT-156106]	Canadian Institutes of Health Research(Canadian Institutes of Health Research (CIHR))	This work was supported by funding from the Canadian Institutes of Health Research (PJT-156106) to S-HL. The University of Ottawa covered 50% of the article processing charge.		107	13	13	11	21	FRONTIERS MEDIA SA	LAUSANNE	AVENUE DU TRIBUNAL FEDERAL 34, LAUSANNE, CH-1015, SWITZERLAND	1664-3224			FRONT IMMUNOL	Front. Immunol.	APR 19	2021	12
J	Lancien, M; Gueno, L; Salle, S; Merieau, E; Beriou, G; Nguyen, TH; Abidi, A; Dilek, N; Solomon, P; Poschmann, J; Michielin, O; de Silly, RV; Vanhove, B; Louvet, C				Lancien, Melanie; Gueno, Lucile; Salle, Sonia; Merieau, Emmanuel; Beriou, Gaelle; Nguyen, Tuan H.; Abidi, Ahmed; Dilek, Nahzli; Solomon, Pierre; Poschmann, Jeremie; Michielin, Olivier; de Silly, Romain Vuillefroy; Vanhove, Bernard; Louvet, Cedric			Cystathionine-gamma-lyase overexpression in T cells enhances antitumor effect independently of cysteine autonomy	CANCER SCIENCE			English	Article						adoptive cell transfer; amino acid; cysteine; metabolism; T cell	DENDRITIC CELLS; GLUTATHIONE; METABOLISM; CYSTINE; SUPPRESSION; ACTIVATION; ARGININE; GLYCINE; SERINE	T cells could be engineered to overcome the aberrant metabolic milieu of solid tumors and tip the balance in favor of a long-lasting clinical response. Here, we explored the therapeutic potential of stably overexpressing cystathionine-gamma-lyase (CTH, CSE, or cystathionase), a pivotal enzyme of the transsulfuration pathway, in antitumor CD8(+) T cells with the initial aim to boost intrinsic cyst…	[Lancien, Melanie; Gueno, Lucile; Salle, Sonia; Merieau, Emmanuel; Beriou, Gaelle; Nguyen, Tuan H.; Abidi, Ahmed; Solomon, Pierre; Poschmann, Jeremie; Vanhove, Bernard; Louvet, Cedric] Univ Nantes, Ctr Rech Transplantat & Immunol, INSERM, UMR 1064,ITUN, Nantes, France; [Lancien, Melanie; Gueno, Lucile; Salle, Sonia; Merieau, Emmanuel; Beriou, Gaelle; Nguyen, Tuan H.] LabEx IGO Immunotherapy Graft…		Vanhove, B (通讯作者)，Xenothera, Nantes, France.;Louvet, C (通讯作者)，CRTI Inserm 1064, Nantes, France.	bernard.vanhove@xenothera.com; cedric_louvet@dfci.harvard.edu	Huy, Nguyen Tien/B-2573-2010	Huy, Nguyen Tien/0000-0002-9543-9440; Lancien, Melanie/0000-0003-3777-0271	Agence Nationale de la Recherche [ANR-11-LABX-0016-01]; Fondation pour la Recherche Medicale [ECO20160736078]	Agence Nationale de la Recherche(French National Research Agency (ANR)European Commission); Fondation pour la Recherche Medicale(Fondation pour la Recherche Medicale)	Agence Nationale de la Recherche, Grant/Award Number: ANR-11-LABX-0016-01; Fondation pour la Recherche Medicale, Grant/Award Number: ECO20160736078		32	3	3	1	2	WILEY	HOBOKEN	111 RIVER ST, HOBOKEN 07030-5774, NJ USA	1347-9032	1349-7006		CANCER SCI	Cancer Sci.	MAY	2021	112	5
J	Kim, M; Tomek, P				Kim, Minah; Tomek, Petr			Tryptophan: A Rheostat of Cancer Immune Escape Mediated by Immunosuppressive Enzymes IDO1 and TDO	FRONTIERS IN IMMUNOLOGY			English	Article						IDO1; TDO; inhibitors; immunotherapy; tryptophan; kynurenine; AhR; System L		Blockade of the immunosuppressive tryptophan catabolism mediated by indoleamine 2,3-dioxygenase 1 (IDO1) and tryptophan 2,3-dioxygenase (TDO) holds enormous promise for sensitising cancer patients to immune checkpoint blockade. Yet, only IDO1 inhibitors had entered clinical trials so far, and those agents have generated disappointing clinical results. Improved understanding of molecular mechanism…	[Kim, Minah; Tomek, Petr] Univ Auckland, Fac Med & Hlth Sci, Auckland Canc Soc Res Ctr, Auckland, New Zealand		Tomek, P (通讯作者)，Univ Auckland, Fac Med & Hlth Sci, Auckland Canc Soc Res Ctr, Auckland, New Zealand.	p.tomek@auckland.ac.nz			Health Research Council New Zealand through the Emerging Researcher First Grants [17/586]; Auckland Medical Research Foundation [1120009]; School of Medical Sciences at the University of Auckland in New Zealand; Auckland Cancer Society Research Centre	Health Research Council New Zealand through the Emerging Researcher First Grants; Auckland Medical Research Foundation; School of Medical Sciences at the University of Auckland in New Zealand; Auckland Cancer Society Research Centre	PT and MK acknowledge support from Health Research Council New Zealand through the Emerging Researcher First Grants 17/586 awarded to PT. PT acknowledges additional support from Auckland Medical Research Foundation Project grant 1120009 awarded to PT, School of Medical Sciences at the University of Auckland in New Zealand and Auckland Cancer Society Research Centre. The funding bodies had no role…		113	5	5	2	6	FRONTIERS MEDIA SA	LAUSANNE	AVENUE DU TRIBUNAL FEDERAL 34, LAUSANNE, CH-1015, SWITZERLAND	1664-3224			FRONT IMMUNOL	Front. Immunol.	FEB 23	2021	12
J	Li, XL; Zhang, ZH; Zabed, HM; Yun, JH; Zhang, GY; Qi, XH				Li, Xiaolan; Zhang, Zhi-Hong; Zabed, Hossain M.; Yun, Junhua; Zhang, Guoyan; Qi, Xianghui			An Insight into the Roles of Dietary Tryptophan and Its Metabolites in Intestinal Inflammation and Inflammatory Bowel Disease	MOLECULAR NUTRITION & FOOD RESEARCH			English	Review						Crohn&apos; s disease; dietary tryptophan; inflammatory bowel disease; tryptophan metabolism; ulcerative colitis	ARYL-HYDROCARBON RECEPTOR; REGULATORY T-CELLS; CHAIN FATTY-ACIDS; GUT MICROBIOTA; INDUCED COLITIS; INDOLEAMINE 2,3-DIOXYGENASE; 3-HYDROXYANTHRANILIC ACID; IMMUNE-RESPONSES; SENSOR GCN2; SEROTONIN	Inflammatory bowel disease (IBD) is complex, chronic, and relapsing gastrointestinal inflammatory disorders, which includes mainly two conditions, namely ulcerative colitis (UC) and Crohn's disease (CD). Development of IBD in any individual is closely related to his/her autoimmune regulation, gene-microbiota interactions, and dietary factors. Dietary tryptophan (Trp) is an essential amino acid fo…	[Li, Xiaolan; Zhang, Zhi-Hong; Zabed, Hossain M.; Yun, Junhua; Zhang, Guoyan; Qi, Xianghui] Jiangsu Univ, Sch Food & Biol Engn, Zhenjiang 212013, Jiangsu, Peoples R China		Qi, XH (通讯作者)，Jiangsu Univ, Sch Food & Biol Engn, Zhenjiang 212013, Jiangsu, Peoples R China.	qxh@ujs.edu.cn		Zhang, Zhi-Hong/0000-0001-7875-1283	National Natural Science Foundation of China [31972042, 31950410550, 31571806]; National Key R&D Program of China [2017YFC1600806]; China Postdoctoral Science Foundation [2018M642184]; High-level talents project of Six Talent Peaks in Jiangsu Province [SWYY-018]; Natural Science Foundation of the Jiangsu Higher Education Institutions of China [19KJB550004]	National Natural Science Foundation of China(National Natural Science Foundation of China (NSFC)); National Key R&D Program of China; China Postdoctoral Science Foundation(China Postdoctoral Science Foundation); High-level talents project of Six Talent Peaks in Jiangsu Province; Natural Science Foundation of the Jiangsu Higher Education Institutions of China(National Natural Science Foundation of…	X.L. and Z.-H.Z. contributed equally to this work. This work was supported by the National Natural Science Foundation of China (Grant Nos. 31972042, 31950410550, and 31571806), National Key R&D Program of China (Grant No. 2017YFC1600806), China Postdoctoral Science Foundation (Grant No. 2018M642184), High-level talents project of Six Talent Peaks in Jiangsu Province (Grant No. SWYY-018), and the …		200	14	14	13	51	WILEY	HOBOKEN	111 RIVER ST, HOBOKEN 07030-5774, NJ USA	1613-4125	1613-4133		MOL NUTR FOOD RES	Mol. Nutr. Food Res.	MAR	2021	65	5
J	Kono, M; Yoshida, N; Tsokos, GC				Kono, Michihito; Yoshida, Nobuya; Tsokos, George C.			Amino Acid Metabolism in Lupus	FRONTIERS IN IMMUNOLOGY			English	Review						cell metabolism; amino acid; T cell; systemic lupus erythematosus; amino acid transporters	CELL RESPONSES; KINASE; TRANSPORTERS; ACTIVATION; SIROLIMUS; NUTRIENT; EFFICACY; SUBSETS; SAFETY	T cell metabolism is central to cell proliferation, survival, differentiation, and aberrations have been linked to the pathophysiology of systemic autoimmune diseases. Besides glycolysis and fatty acid oxidation/synthesis, amino acid metabolism is also crucial in T cell metabolism. It appears that each T cell subset favors a unique metabolic process and that metabolic reprogramming changes cell f…	[Kono, Michihito] Hokkaido Univ, Fac Med, Dept Rheumatol Endocrinol & Nephrol, Sapporo, Hokkaido, Japan; [Yoshida, Nobuya; Tsokos, George C.] Harvard Med Sch, Beth Israel Deaconess Med Ctr, Dept Med, Boston, MA 02115 USA		Kono, M (通讯作者)，Hokkaido Univ, Fac Med, Dept Rheumatol Endocrinol & Nephrol, Sapporo, Hokkaido, Japan.;Yoshida, N; Tsokos, GC (通讯作者)，Harvard Med Sch, Beth Israel Deaconess Med Ctr, Dept Med, Boston, MA 02115 USA.	m-kono@hokudai.ac.jp; nyoshida@bidmc.harvard.edu; gtsokos@bidmc.harvard.edu			United States National Institutes of Health [R01AR064350, R37 AI 49954]; AMED [JP 20ek0410078]; SENSHIN Medical Research Foundation; Gilead Sciences research scholars program in rheumatology	United States National Institutes of Health(United States Department of Health & Human ServicesNational Institutes of Health (NIH) - USA); AMED; SENSHIN Medical Research Foundation(SENSHIN Medical Research Foundation); Gilead Sciences research scholars program in rheumatology(Gilead Sciences)	This work was supported by the United States National Institutes of Health grants R01AR064350, R37 AI 49954 (to GT), AMED under Grant Number JP 20ek0410078, a SENSHIN Medical Research Foundation grant (to MK), and Gilead Sciences research scholars program in rheumatology (to NY).		96	2	2	15	28	FRONTIERS MEDIA SA	LAUSANNE	AVENUE DU TRIBUNAL FEDERAL 34, LAUSANNE, CH-1015, SWITZERLAND	1664-3224			FRONT IMMUNOL	Front. Immunol.	FEB 22	2021	12
J	Dai, WM; Feng, JG; Hu, X; Chen, YY; Gu, Q; Gong, WG; Feng, TT; Wu, J				Dai, Wumin; Feng, Jianguo; Hu, Xiao; Chen, Yongyi; Gu, Qing; Gong, Wangang; Feng, Tingting; Wu, Jie			SLC7A7 is a prognostic biomarker correlated with immune infiltrates in non-small cell lung cancer	CANCER CELL INTERNATIONAL			English	Article						Lymphocytes; Tumor-infiltrating; Prognosis; Non-small cell lung cancer	TUMOR-ASSOCIATED MACROPHAGES; AMINO-ACID TRANSPORTER; ARGININE TRANSPORT; SYSTEM Y(+)L; WEB SERVER; METABOLISM; ARGINASE; NETWORKS; PATHWAYS; SURVIVAL	Background SLC7A7 (solute carrier family 7, amino acid transporter light chain, y + L system, member 7) is a critical gene in the regulation of cationic amino acid transport. However, the relationships between SLC7A7 and prognosis and tumor-infiltrating lymphocytes in different cancers remain unclear. Methods SLC7A7 expression was analyzed using the Oncomine database and Tumor Immune Estimation R…	[Dai, Wumin; Feng, Jianguo; Gong, Wangang] Univ Chinese Acad Sci, Res Ctr, Canc Hosp, Hangzhou 310022, Zhejiang, Peoples R China; [Hu, Xiao; Gu, Qing] Univ Chinese Acad Sci, Dept Abdominal Oncol, Canc Hosp, Hangzhou 310022, Zhejiang, Peoples R China; [Chen, Yongyi; Wu, Jie] Univ Chinese Acad Sci, Clin Lab, Canc Hosp, Hangzhou 310022, Zhejiang, Peoples R China; [Feng, Tingting] Univ Chinese Acad S…		Dai, WM (通讯作者)，Univ Chinese Acad Sci, Res Ctr, Canc Hosp, Hangzhou 310022, Zhejiang, Peoples R China.	wmdai@home.ipe.ac.cn		, Wumin/0000-0001-9799-0490	Natural Science Foundation of Zhejiang Province [LQ19H160004]; Zhejiang Medical Science and Technology Project [2020380640]	Natural Science Foundation of Zhejiang Province(Natural Science Foundation of Zhejiang Province); Zhejiang Medical Science and Technology Project	This research was supported by the Natural Science Foundation of Zhejiang Province (Grant No. LQ19H160004), and Zhejiang Medical Science and Technology Project (Grant No. 2020380640).		35	10	10	1	4	BMC	LONDON	CAMPUS, 4 CRINAN ST, LONDON N1 9XW, ENGLAND		1475-2867		CANCER CELL INT	Cancer Cell Int.	FEB 15	2021	21	1
J	Edwards, DN; Ngwa, VM; Raybuck, AL; Wang, S; Hwang, Y; Kim, LC; Cho, SH; Paik, Y; Wang, QF; Zhang, SY; Manning, HC; Rathmell, JC; Cook, RS; Boothby, MR; Chen, J				Edwards, Deanna N.; Ngwa, Verra M.; Raybuck, Ariel L.; Wang, Shan; Hwang, Yoonha; Kim, Laura C.; Cho, Sung Hoon; Paik, Yeeun; Wang, Qingfei; Zhang, Siyuan; Manning, H. Charles; Rathmell, Jeffrey C.; Cook, Rebecca S.; Boothby, Mark R.; Chen, Jin			Selective glutamine metabolism inhibition in tumor cells improves antitumor T lymphocyte activity in triple-negative breast cancer	JOURNAL OF CLINICAL INVESTIGATION			English	Article							AMINO-ACID; INTERSTITIAL FLUID; MICROENVIRONMENT; PROGRESSION; ACTIVATION; EXPRESSION; TRANSPORT; APOPTOSIS; EFFECTOR; MODEL	Rapidly proliferating tumor and immune cells need metabolic programs that support energy and biomass production. The amino acid glutamine is consumed by effector T cells and glutamine-addicted triple-negative breast cancer (TNBC) cells, suggesting that a metabolic competition for glutamine may exist within the tumor microenvironment, potentially serving as a therapeutic intervention strategy. Her…	[Edwards, Deanna N.; Wang, Shan; Hwang, Yoonha; Boothby, Mark R.; Chen, Jin] Vanderbilt Univ, Dept Med, Div Rheumatol & Immunol, Med Ctr, Nashville, TN 37232 USA; [Ngwa, Verra M.; Kim, Laura C.; Cook, Rebecca S.; Boothby, Mark R.; Chen, Jin] Vanderbilt Univ, Program Canc Biol, Nashville, TN 37232 USA; [Raybuck, Ariel L.; Cho, Sung Hoon; Paik, Yeeun; Rathmell, Jeffrey C.; Boothby, Mark R.] Vanderb…		Chen, J (通讯作者)，Vanderbilt Univ, Med Ctr, T-3207E MCN, Nashville, TN 37232 USA.	jin.chen@vanderbilt.edu	Zhang, Siyuan/AAH-1157-2021	Zhang, Siyuan/0000-0003-0910-3666; Cho, Sung Hoon/0000-0002-6463-4032; Edwards, Deanna/0000-0001-5481-5879; Kim, Laura/0000-0001-8229-2745; Hwang, Yoonha/0000-0001-7420-4477	Vanderbilt Ingram Cancer Center [P30 CA68485]; Vanderbilt Digestive Disease Research Center [DK058404]; NIH [R01 CA177681, R01 CA95004, R01 CA250506, T32 CA009592]; VA Merit Award [5101BX000134]; VA Senior Research Career Scientist Award [IK6BX005391]; Susan G. Komen Postdoctoral Fellowship Award [PDF 17480733]	Vanderbilt Ingram Cancer Center; Vanderbilt Digestive Disease Research Center; NIH(United States Department of Health & Human ServicesNational Institutes of Health (NIH) - USA); VA Merit Award(US Department of Veterans Affairs); VA Senior Research Career Scientist Award; Susan G. Komen Postdoctoral Fellowship Award	We thank Barbara Fingleton (Vanderbilt University) for providing E0771 cells and David DeNardo (Washington University) for providing the pLX-Hygro-IRES-OVA vector. Flow cytometry experiments were performed in the VUMC Flow Cytometry Shared Resource, which is supported by the Vanderbilt Ingram Cancer Center (P30 CA68485) and the Vanderbilt Digestive Disease Research Center (DK058404). This work wa…		75	31	31	24	54	AMER SOC CLINICAL INVESTIGATION INC	ANN ARBOR	2015 MANCHESTER RD, ANN ARBOR, MI 48104 USA	0021-9738	1558-8238		J CLIN INVEST	J. Clin. Invest.	FEB 15	2021	131	4
J	Franco, R; Reyes-Resina, I; Navarro, G				Franco, Rafael; Reyes-Resina, Irene; Navarro, Gemma			Dopamine in Health and Disease: Much More Than a Neurotransmitter	BIOMEDICINES			English	Review						microbiota; intestinal flora; Parkinson's disease; immune system; drug development; receptor heteromers; G protein-coupled receptors; L-DOPA; inflammation; T-cell activation	RECEPTOR-RECEPTOR INTERACTIONS; T-CELLS; HETERORECEPTOR COMPLEXES; VOLUME TRANSMISSION; CEREBROSPINAL-FLUID; HOMOVANILLIC-ACID; NERVOUS-SYSTEM; ADENOSINE A(1); HISTAMINE H-3; PANETH CELLS	Dopamine is derived from an amino acid, phenylalanine, which must be obtained through the diet. Dopamine, known primarily to be a neurotransmitter involved in almost any higher executive action, acts through five types of G-protein-coupled receptors. Dopamine has been studied extensively for its neuronal handling, synaptic actions, and in relation to Parkinson's disease. However, dopamine recepto…	[Franco, Rafael; Reyes-Resina, Irene; Navarro, Gemma] Spanish Natl Hlth Inst Carlos III, Neurodegenerat Dis, CiberNed Network Res Ctr, Valderrebollo 5, Madrid 28031, Spain; [Franco, Rafael] Univ Barcelona, Dept Biochem & Mol Biomed, Barcelona 08028, Spain; [Navarro, Gemma] Univ Barcelona, Fac Pharm & Food Sci, Dept Biochem & Physiol, Barcelona 08028, Spain; [Reyes-Resina, Irene] Leibniz Inst Neur…		Franco, R; Reyes-Resina, I (通讯作者)，Spanish Natl Hlth Inst Carlos III, Neurodegenerat Dis, CiberNed Network Res Ctr, Valderrebollo 5, Madrid 28031, Spain.;Franco, R (通讯作者)，Univ Barcelona, Dept Biochem & Mol Biomed, Barcelona 08028, Spain.;Reyes-Resina, I (通讯作者)，Leibniz Inst Neurobiol, RG Neuroplast, D-39118 Magdeburg, Germany.	rfranco@ub.edu; ire-reyes@hotmail.com; g.navarro@ub.edu	Navarro, Gemma/AAO-7866-2021; Franco, Rafael/C-3694-2015; Reyes-Resina, Irene/ABI-6900-2020	Navarro, Gemma/0000-0003-4654-0873; Franco, Rafael/0000-0003-2549-4919; Reyes-Resina, Irene/0000-0003-2077-2537	Spanish Ministerio de Ciencia, Universidades e Investigacion [RTI2018-094204-B-I00]; EU	Spanish Ministerio de Ciencia, Universidades e Investigacion; EU(European Commission)	This work was in part supported by grant #RTI2018-094204-B-I00 from the Spanish Ministerio de Ciencia, Universidades e Investigacion (it includes EU FEDER funds). The research group of the University of Barcelona is considered of excellence (grup consolidat #2017 SGR 1497) by the Regional Catalonian Government, which does not provide any specific funding for reagents or for payment of services or…		107	27	27	20	35	MDPI	BASEL	ST ALBAN-ANLAGE 66, CH-4052 BASEL, SWITZERLAND		2227-9059		BIOMEDICINES	Biomedicines	FEB	2021	9	2
J	Dopkins, N; Becker, W; Miranda, K; Walla, M; Nagarkatti, P; Nagarkatti, M				Dopkins, Nicholas; Becker, William; Miranda, Kathryn; Walla, Mike; Nagarkatti, Prakash; Nagarkatti, Mitzi			Tryptamine Attenuates Experimental Multiple Sclerosis Through Activation of Aryl Hydrocarbon Receptor	FRONTIERS IN PHARMACOLOGY			English	Article						neuroinflammation; tryptamine; experimental autoimmune encephalitis; aryl hydrocarbon receptor; autoimmunity		Tryptamine is a naturally occurring monoamine alkaloid which has been shown to act as an aryl hydrocarbon receptor (AHR) agonist. It is produced in large quantities from the catabolism of the essential amino acid tryptophan by commensal microorganisms within the gastrointestinal (GI) tract of homeothermic organisms. Previous studies have established microbiota derived AHR ligands as potent regula…	[Dopkins, Nicholas; Becker, William; Miranda, Kathryn; Nagarkatti, Prakash; Nagarkatti, Mitzi] Univ South Carolina, Sch Med, Dept Pathol Microbiol & Immunol, Columbia, SC 29208 USA; [Walla, Mike] Univ South Carolina, Dept Chem & Biochem, Columbia, SC 29208 USA		Nagarkatti, M (通讯作者)，Univ South Carolina, Sch Med, Dept Pathol Microbiol & Immunol, Columbia, SC 29208 USA.	mitzi.nagarkatti@uscmed.sc.edu	Dopkins, Nicholas/ABE-2376-2021	Dopkins, Nicholas/0000-0001-6128-2089	NIH [P01AT003961, P20GM103641, R01ES030144, R01AI129788, R01AI123947]	NIH(United States Department of Health & Human ServicesNational Institutes of Health (NIH) - USA)	Supported by NIH grants P01AT003961, P20GM103641, R01ES030144, R01AI129788, and R01AI123947.		54	8	8	3	10	FRONTIERS MEDIA SA	LAUSANNE	AVENUE DU TRIBUNAL FEDERAL 34, LAUSANNE, CH-1015, SWITZERLAND	1663-9812			FRONT PHARMACOL	Front. Pharmacol.	JAN 25	2021	11
J	Sosnowska, A; Chlebowska-Tuz, J; Matryba, P; Pilch, Z; Greig, A; Wolny, A; Grzywa, TM; Rydzynska, Z; Sokolowska, O; Rygiel, TP; Grzybowski, M; Stanczak, P; Blaszczyk, R; Nowis, D; Golab, J				Sosnowska, Anna; Chlebowska-Tuz, Justyna; Matryba, Pawel; Pilch, Zofia; Greig, Alan; Wolny, Artur; Grzywa, Tomasz M.; Rydzynska, Zuzanna; Sokolowska, Olga; Rygiel, Tomasz P.; Grzybowski, Marcin; Stanczak, Paulina; Blaszczyk, Roman; Nowis, Dominika; Golab, Jakub			Inhibition of arginase modulates T-cell response in the tumor microenvironment of lung carcinoma	ONCOIMMUNOLOGY			English	Article						Arginase; tumor microenvironment; immunosuppression; arginase inhibitor; immunotherapy; t-cells response; myeloid cells	SUPPRESSOR-CELLS; L-ARGININE; HEPATOCELLULAR-CARCINOMA; PLASMA ARGININE; EXPRESSION; CANCER; ESOPHAGEAL; METABOLISM; TOLERANCE; TISSUE	Immunotherapy has demonstrated significant activity in a broad range of cancer types, but still the majority of patients receiving it do not maintain durable therapeutic responses. Amino acid metabolism has been proposed to be involved in the regulation of immune response. Here, we investigated in detail the role of arginase 1 (Arg1) in the modulation of antitumor immune response against poorly i…	[Sosnowska, Anna; Chlebowska-Tuz, Justyna; Matryba, Pawel; Pilch, Zofia; Grzywa, Tomasz M.; Rydzynska, Zuzanna; Rygiel, Tomasz P.; Nowis, Dominika; Golab, Jakub] Med Univ Warsaw, Dept Immunol, Warsaw, Poland; [Sosnowska, Anna; Sokolowska, Olga] Med Univ Warsaw, Postgrad Sch Mol Med, Warsaw, Poland; [Chlebowska-Tuz, Justyna; Sokolowska, Olga; Nowis, Dominika] Univ Warsaw, Ctr New Technol, Lab Expt…		Nowis, D; Golab, J (通讯作者)，Med Univ Warsaw, Dept Immunol, Warsaw, Poland.	dominika.nowis@wum.edu.pl; jakub.golab@wum.edu.pl	Grzywa, Tomasz M./AAU-7668-2020	Grzywa, Tomasz M./0000-0002-1809-248X; Rydzynska, Zuzanna/0000-0002-4419-1641; /0000-0002-5197-7538; Chlebowska-Tuz, Justyna/0000-0002-3997-3948; Wolny, Artur/0000-0002-2180-6906	Narodowe Centrum Badan i Rozwoju [265503/3/NCBIR/15]; Ministerstwo Nauki i Szkolnictwa Wyzszego [iONCO (Regionalna Inicjatywa Doskonalosci)]; Narodowe Centrum Nauki [2016/23/B/NZ6/03463]	Narodowe Centrum Badan i Rozwoju(National Centre for Research & Development, Poland); Ministerstwo Nauki i Szkolnictwa Wyzszego [iONCO (Regionalna Inicjatywa Doskonalosci)]; Narodowe Centrum Nauki(National Science Centre, Poland)	This work was supported by the following grants: Narodowe Centrum Badan i Rozwoju [265503/3/NCBIR/15 (STRATEGMED2)]; Ministerstwo Nauki i Szkolnictwa Wyzszego [iONCO (Regionalna Inicjatywa Doskonalosci)]; Narodowe Centrum Nauki [2016/23/B/NZ6/03463].		64	2	2	1	8	TAYLOR & FRANCIS INC	PHILADELPHIA	530 WALNUT STREET, STE 850, PHILADELPHIA, PA 19106 USA	2162-402X			ONCOIMMUNOLOGY	OncoImmunology	JAN 1	2021	10	1
J	Wu, J; Li, G; Li, L; Li, D; Dong, ZJ; Jiang, P				Wu, Jun; Li, Gen; Li, Le; Li, Dan; Dong, Zhongjun; Jiang, Peng			Asparagine enhances LCK signalling to potentiate CD8(+) T-cell activation and anti-tumour responses	NATURE CELL BIOLOGY			English	Article							MEMORY; HOMEOSTASIS; METABOLISM; GLUTAMINE; NUTRIENT; EFFECTOR; SUPPORT	Nutrient availability is central for T-cell functions and immune responses. Here we report that CD8(+) T-cell activation and anti-tumour responses are strongly potentiated by the non-essential amino acid Asn. Increased Asn levels enhance CD8(+) T-cell activation and effector functions against tumour cells in vitro and in vivo. Conversely, restriction of dietary Asn, ASNase administration or inhib…	[Wu, Jun; Li, Gen; Li, Le; Jiang, Peng] Tsinghua Peking Ctr Life Sci, Beijing, Peoples R China; [Wu, Jun; Li, Gen; Li, Le; Jiang, Peng] Tsinghua Univ, Sch Life Sci, Beijing, Peoples R China; [Li, Dan; Dong, Zhongjun] Tsinghua Univ, Sch Med, Beijing, Peoples R China; [Li, Dan; Dong, Zhongjun] Tsinghua Univ, Inst Immunol, Beijing, Peoples R China		Jiang, P (通讯作者)，Tsinghua Peking Ctr Life Sci, Beijing, Peoples R China.;Jiang, P (通讯作者)，Tsinghua Univ, Sch Life Sci, Beijing, Peoples R China.	pengjiang@tsinghua.edu.cn		Jiang, Peng/0000-0002-4218-0092					33	25	25	9	23	NATURE RESEARCH	BERLIN	HEIDELBERGER PLATZ 3, BERLIN, 14197, GERMANY	1465-7392	1476-4679		NAT CELL BIOL	Nat. Cell Biol.	JAN	2021	23	1
J	Zhang, YW; Hu, HR; Liu, WW; Yan, SM; Li, YZ; Tan, LK; Chen, YS; Liu, J; Peng, ZL; Yuan, YC; Huang, WJ; Yu, F; He, X; Li, B; Zhang, H				Zhang, Yiwen; Hu, Hongrong; Liu, Weiwei; Yan, Shu-Mei; Li, Yuzhuang; Tan, Likai; Chen, Yingshi; Liu, Jun; Peng, Zhilin; Yuan, Yaochang; Huang, Wenjing; Yu, Fei; He, Xin; Li, Bo; Zhang, Hui			Amino acids and RagD potentiate mTORC1 activation in CD8(+) T cells to confer antitumor immunity	JOURNAL FOR IMMUNOTHERAPY OF CANCER			English	Article						CD8-positive T-lymphocytes; lymphocytes; tumor-infiltrating; metabolic networks and pathways; lymphocyte activation; tumor microenvironment	INHIBITORY RECEPTOR PD-1; TUMOR MICROENVIRONMENT; EXHAUSTION; EXPRESSION; GTPASES; DRIVER; SENSOR; GENE	Background In the tumor microenvironment, tumor cells are able to suppress antitumor immunity by competing for essential nutrients, including amino acids. However, whether amino acid depletion modulates the activity of CD8(+) tumor-infiltrating lymphocytes (TILs) is unclear. Method In this study, we evaluated the roles of amino acids and the Rag complex in regulating mammalian target of rapamycin…	[Zhang, Yiwen; Liu, Weiwei; Li, Yuzhuang; Chen, Yingshi; Peng, Zhilin; Yuan, Yaochang; He, Xin; Zhang, Hui] Sun Yat Sen Univ, Inst Human Virol, Zhongshan Sch Med,Key Lab Trop Dis Control,Minist, Guangdong Engn Res Ctr Antimicrobial Agent & Immu, Guangzhou, Guangdong, Peoples R China; [Hu, Hongrong; Li, Bo] Sun Yat Sen Univ, Zhongshan Sch Med, Dept Biochem, Guangzhou, Guangdong, Peoples R China; […		Zhang, H (通讯作者)，Sun Yat Sen Univ, Inst Human Virol, Zhongshan Sch Med,Key Lab Trop Dis Control,Minist, Guangdong Engn Res Ctr Antimicrobial Agent & Immu, Guangzhou, Guangdong, Peoples R China.;Li, B (通讯作者)，Sun Yat Sen Univ, Zhongshan Sch Med, Dept Biochem, Guangzhou, Guangdong, Peoples R China.	libo47@mail.sysu.edu.cn; zhangh92@mail.sysu.edu.cn	Li, Bo/Y-2835-2019; Chen, Yingshi/GLT-9645-2022; Tan, Likai/ABF-1353-2021	Li, Bo/0000-0002-7979-8339; Tan, Likai/0000-0001-7555-9472; He, Xin/0000-0002-2131-2092; Chen, Yingshi/0000-0002-5391-5103; Zhang, Yiwen/0000-0002-5232-0335	National Special Research Program of China for Important Infectious Diseases [2018ZX10302103, 2017ZX10202102]; Natural Science Foundation of China (NSFC) [82041002]; Important Key Program of NSFC [81730060]; Joint--Innovation Program in Healthcare for Special Scientific Research Projects of Guangzhou [201803040002]; Guangdong Innovative and Entrepreneurial Research Team Program [2016ZT06S638]; Na…	National Special Research Program of China for Important Infectious Diseases; Natural Science Foundation of China (NSFC)(National Natural Science Foundation of China (NSFC)); Important Key Program of NSFC; Joint--Innovation Program in Healthcare for Special Scientific Research Projects of Guangzhou; Guangdong Innovative and Entrepreneurial Research Team Program; National Natural Science Foundatio…	This work was supported by the National Special Research Program of China for Important Infectious Diseases (2018ZX10302103 and 2017ZX10202102), the Special 2019--nCov Program of Natural Science Foundation of China (NSFC) (82041002), the Important Key Program of NSFC (81730060) and the Joint--Innovation Program in Healthcare for Special Scientific Research Projects of Guangzhou (201803040002) to …		50	6	6	4	8	BMJ PUBLISHING GROUP	LONDON	BRITISH MED ASSOC HOUSE, TAVISTOCK SQUARE, LONDON WC1H 9JR, ENGLAND		2051-1426		J IMMUNOTHER CANCER	J. Immunother. Cancer		2021	9	4
J	Zhou, QH; Shi, Y; Chen, C; Wu, FT; Chen, Z				Zhou, Qihui; Shi, Yu; Chen, Chao; Wu, Fengtian; Chen, Zhi			A narrative review of the roles of indoleamine 2,3-dioxygenase and tryptophan-2,3-dioxygenase in liver diseases	ANNALS OF TRANSLATIONAL MEDICINE			English	Review						Indoleamine 2; 3-dioxygenase (IDO); viral hepatitis; autoimmune liver diseases; liver fibrosis and cirrhosis; liver tumors	REGULATORY T-CELLS; DENDRITIC CELLS; IDO EXPRESSION; UP-REGULATION; TOLERANCE; INHIBITION; KYNURENINE; INDUCTION; INDOLEAMINE-2,3-DIOXYGENASE; ACTIVATION	Indoleamine 2,3-dioxygenase (IDO) and tryptophan-2,3-dioxygenase (TDO) are induced by several immune factors, such as interferon-gamma, and act as intracellular enzymes that catabolize essential amino acid tryptophan into kynurenine and other downstream metabolites, including kynurenic acid (KYNA), xanthurenic acid (XA) and so on. IDO and TDO work as a double-edge sword. On one hand, they exert t…	[Zhou, Qihui; Shi, Yu; Chen, Chao; Wu, Fengtian; Chen, Zhi] Zhejiang Univ, Dept Infect Dis,Coll Med,Affiliated Hosp 1, State Key Lab Diag & Treatment Infect Dis, Natl Clin Res Ctr Infect Dis,Collaborat Innovat C, Hangzhou 310000, Peoples R China		Chen, Z (通讯作者)，Zhejiang Univ, Dept Infect Dis,Coll Med,Affiliated Hosp 1, State Key Lab Diag & Treatment Infect Dis, Natl Clin Res Ctr Infect Dis,Collaborat Innovat C, Hangzhou 310000, Peoples R China.	zjuchenzhi@zju.edu.cn			National Science and Technology Major Project of China [2018ZX10302206, 2017ZX10202203]	National Science and Technology Major Project of China	This work was supported by the National Science and Technology Major Project of China [grant number 2018ZX10302206, 2017ZX10202203].		57	4	4	5	9	AME PUBL CO	SHATIN	FLAT-RM C 16F, KINGS WING PLAZA 1, NO 3 KWAN ST, SHATIN, HONG KONG 00000, PEOPLES R CHINA	2305-5839	2305-5847		ANN TRANSL MED	ANN. TRANSL. MED.	JAN	2021	9	2
J	Castellano, F; Molinier-Frenkel, V				Castellano, Flavia; Molinier-Frenkel, Valerie			Control of T-Cell Activation and Signaling by Amino-Acid Catabolizing Enzymes	FRONTIERS IN CELL AND DEVELOPMENTAL BIOLOGY			English	Review						amino acids; amino acid transporters; amino acid catabolizing enzymes; TCR signaling; immunoregulation	NITRIC-OXIDE SYNTHASE; INDOLEAMINE 2,3-DIOXYGENASE; ZETA-CHAIN; IL-4-INDUCED GENE-1; SUPPRESSOR-CELLS; GLUTAMINE UPTAKE; DENDRITIC CELLS; EXPRESSION; ARGININE; RECEPTOR	Amino acids are essential for protein synthesis, epigenetic modification through the methylation of histones, and the maintenance of a controlled balance of oxidoreduction via the production of glutathione and are precursors of certain neurotransmitters. T lymphocytes are particularly sensitive to fluctuations in amino acid levels. During evolution, the production of amino-acid catabolizing enzym…	[Castellano, Flavia; Molinier-Frenkel, Valerie] Univ Paris Est Creteil, INSERM, IMRB, Creteil, France; [Castellano, Flavia; Molinier-Frenkel, Valerie] Hop Henri Mondor, AP HP, Dept Immunol Hematol, Creteil, France		Castellano, F; Molinier-Frenkel, V (通讯作者)，Univ Paris Est Creteil, INSERM, IMRB, Creteil, France.;Castellano, F; Molinier-Frenkel, V (通讯作者)，Hop Henri Mondor, AP HP, Dept Immunol Hematol, Creteil, France.	flavia.castellano@inserm.fr; valerie.frenkel@inserm.fr		Molinier-Frenkel, Valerie/0000-0002-7250-7295; Castellano, Flavia/0000-0001-9389-6704	Fondation BMS pour la Recherche en Immuno-Oncologie	Fondation BMS pour la Recherche en Immuno-Oncologie	This work was supported by a grant from the Fondation BMS pour la Recherche en Immuno-Oncologie to FC.		114	5	5	2	5	FRONTIERS MEDIA SA	LAUSANNE	AVENUE DU TRIBUNAL FEDERAL 34, LAUSANNE, CH-1015, SWITZERLAND	2296-634X			FRONT CELL DEV BIOL	Front. Cell. Dev. Biol.	DEC 17	2020	8
J	Lee, CF; Cheng, CH; Hung, HC; Chan, KM; Lee, WC				Lee, Chen-Fang; Cheng, Chih-Hsien; Hung, Hao-Chien; Chan, Kun-Ming; Lee, Wei-Chen			Targeting glutamine metabolism as an effective means to promote allograft acceptance while inhibit tumor growth	TRANSPLANT IMMUNOLOGY			English	Article						Glutamine; Metabolism; Transplantation; Tolerance; Tumor	DIFFERENTIATION; CANCER; CELLS; MICE	Recently the role of metabolic signaling pathways has emerged as playing a critical role in dictating the outcome of T cell responses. The uptake and metabolism of the amino acid glutamine is essential for effector T cell activation. Since the growth and expansion of tumor cells relies on similar anabolic and metabolic requirements, we hypothesized that glutamine blockage might represent a promis…	[Lee, Chen-Fang; Cheng, Chih-Hsien; Hung, Hao-Chien; Chan, Kun-Ming; Lee, Wei-Chen] Chang Gung Mem Hosp Linkou, Dept Liver & Transplantat Surg, Linkou, Taiwan; [Lee, Chen-Fang; Cheng, Chih-Hsien; Hung, Hao-Chien; Chan, Kun-Ming; Lee, Wei-Chen] Chang Gung Univ, Coll Med, Taoyuan, Taiwan		Lee, CF (通讯作者)，5 Fusing St, Gueishan Dist 333, Taoyuan County, Taiwan.	chenfanglee@gmail.com			research grant of Chang-Gung Memorial Hospital [CMRPG3F0081]	research grant of Chang-Gung Memorial Hospital	This study was supported by a research grant of Chang-Gung Memorial Hospital CMRPG3F0081.		28	0	0	0	4	ELSEVIER	AMSTERDAM	RADARWEG 29, 1043 NX AMSTERDAM, NETHERLANDS	0966-3274	1878-5492		TRANSPL IMMUNOL	Transpl. Immunol.	DEC	2020	63
J	Monteiro, FR; Roseira, T; Amaral, JB; Paixao, V; Almeida, EB; Foster, R; Sperandio, A; Rossi, M; Amirato, GR; Apostolico, JS; Santos, CAF; Felismino, ES; Leal, FB; Thomazelli, LM; Durigon, EL; Oliveira, DBL; Vieira, RP; Santos, JMB; Bachi, ALL				Monteiro, Fernanda R.; Roseira, Tamaris; Amaral, Jonatas B.; Paixao, Vitoria; Almeida, Ewin B.; Foster, Roberta; Sperandio, Adriane; Rossi, Marcelo; Amirato, Gislene R.; Apostolico, Juliana S.; Santos, Carlos A. F.; Felismino, Eduardo S.; Leal, Fabyano B.; Thomazelli, Luciano M.; Durigon, Edison L.; Oliveira, Danielle B. L.; Vieira, Rodolfo P.; Santos, Juliana M. B.; Bachi, Andre L. L.			Combined Exercise Training and l-Glutamine Supplementation Enhances Both Humoral and Cellular Immune Responses after Influenza Virus Vaccination in Elderly Subjects	VACCINES			English	Article						flu vaccine; amino acid; immunoglobulins; lymphocytes; exercise training	IMMUNOGLOBULIN-A; PERMEABILITY; INFECTION; AGE	Background: Since aging affects the immune responses against vaccination, the present study evaluated the effects of L-glutamine (Gln) supplementation in the humoral and cellular immune responses in elderly subjects, practitioners or not, of physical exercise training. Methods: Eighty-four elderly people (aged 72.6 +/- 6.1), non-practitioners (NP, n = 31), and practitioners of combined-exercise t…	[Monteiro, Fernanda R.; Roseira, Tamaris; Amaral, Jonatas B.; Paixao, Vitoria; Almeida, Ewin B.; Foster, Roberta; Rossi, Marcelo; Amirato, Gislene R.; Santos, Carlos A. F.; Bachi, Andre L. L.] Fed Univ Sao Paulo UNIFESP, Dept Otorhinolaryngol, ENT Lab, BR-04025002 Sao Paulo, Brazil; [Monteiro, Fernanda R.; Roseira, Tamaris; Foster, Roberta; Sperandio, Adriane] Method Fac Sao Paulo FAMESP, BR-0404…		Santos, JMB (通讯作者)，Fed Univ Sao Paulo UNIFESP, Postgrad Program Sci Human & Rehabil, BR-11060001 Santos, SP, Brazil.	fernanda.monteiro@soufamesp.com.br; tamaris.pavao@soufamesp.com.br; jbamaral@unifesp.br; v.paixao@unifesp.br; ewin.almeida@unifesp.br; roberta.foster@timefamesp.com.br; ane.sperandio@gmail.com; mrossi@dim.fm.usp.br; prof.gislene@hotmail.com; juliana.apostolico@unifesp.br; freitas.carlos@uol.com.br; efelismino@estudante.unisa.br; fabyo_leal@icb.usp.br; lucmt@usp.br; eldurigo@usp.br; danibruna@gmai…	Bachi, Andre/T-6931-2018; do Amaral, Jonatas Bussador/H-7447-2012; Monteiro, Fernanda Rodrigues/AFN-1365-2022; Bachi, Andre L L/G-2946-2012; Apostolico, Juliana/W-8804-2018; Paixão, Vitória/AAR-5891-2021; Thomazelli, Luciano Matsumiya/Q-6119-2017	Bachi, Andre/0000-0001-8266-1416; do Amaral, Jonatas Bussador/0000-0001-5819-0474; Monteiro, Fernanda Rodrigues/0000-0001-9413-447X; Bachi, Andre L L/0000-0001-8266-1416; Apostolico, Juliana/0000-0002-3507-3117; Paixão, Vitória/0000-0002-3537-4606; Roseira, Tamaris/0000-0002-1784-0490; Oliveira, Danielle/0000-0002-0534-0886; Thomazelli, Luciano Matsumiya/0000-0002-9157-6122; Foster, Roberta/0000-…	Sao Paulo Research Foundation (FAPESP) [2010/50025-1, 2012/15165-2, 2019/14115-0, 2019/13094-0, 2019/13188-4]	Sao Paulo Research Foundation (FAPESP)(Fundacao de Amparo a Pesquisa do Estado de Sao Paulo (FAPESP))	This research was funded by Sao Paulo Research Foundation (FAPESP) grants numbers 2010/50025-1, 2012/15165-2, 2019/14115-0, 2019/13094-0 and 2019/13188-4.		39	6	7	0	1	MDPI	BASEL	ST ALBAN-ANLAGE 66, CH-4052 BASEL, SWITZERLAND		2076-393X		VACCINES-BASEL	Vaccines	DEC	2020	8	4
J	Dehhaghi, M; Panahi, HKS; Heng, B; Guillemin, GJ				Dehhaghi, Mona; Panahi, Hamed Kazemi Shariat; Heng, Benjamin; Guillemin, Gilles J.			The Gut Microbiota, Kynurenine Pathway, and Immune System Interaction in the Development of Brain Cancer	FRONTIERS IN CELL AND DEVELOPMENTAL BIOLOGY			English	Review						indoleamine 2; 3-dioxygenase-1; anti-tumor T-cells; tryptophan; gut microbiota; myeloid-derived suppressor cells; kynurenine pathway; glioblastoma	IRRITABLE-BOWEL-SYNDROME; ENTERIC NERVOUS-SYSTEM; INDOLEAMINE 2,3-DIOXYGENASE; NITRIC-OXIDE; T-CELLS; ARGININE DEPRIVATION; TUMOR-CELLS; EXPRESSION; METABOLISM; TRYPTOPHAN	Human gut microbiota contains a large, complex, dynamic microbial community of approximately 10(14) microbes from more than 1,000 microbial species, i.e., equivalent to 4 x 10(6) genes. Numerous evidence links gut microbiota with human health and diseases. Importantly, gut microbiota is involved in the development and function of the brain through a bidirectional pathway termed as the gut-brain a…	[Dehhaghi, Mona; Panahi, Hamed Kazemi Shariat; Heng, Benjamin; Guillemin, Gilles J.] Macquarie Univ, Fac Med & Hlth Sci, Neuroinflammat Grp, Sydney, NSW, Australia; [Dehhaghi, Mona; Guillemin, Gilles J.] Pandis Community, Sydney, NSW, Australia; [Dehhaghi, Mona; Panahi, Hamed Kazemi Shariat] Univ Tehran, Coll Sci, Dept Microbial Biotechnol, Sch Biol, Tehran, Iran; [Dehhaghi, Mona; Panahi, Hamed K…		Guillemin, GJ (通讯作者)，Macquarie Univ, Fac Med & Hlth Sci, Neuroinflammat Grp, Sydney, NSW, Australia.;Guillemin, GJ (通讯作者)，Pandis Community, Sydney, NSW, Australia.	gilles.guillemin@mq.edu.au	Guillemin, Gilles J/C-3878-2015; Heng, Ruiwen benjamin/U-7383-2019	Guillemin, Gilles J/0000-0001-8105-4470; Heng, Ruiwen benjamin/0000-0002-0247-2920; Kazemi Shariat Panahi, Hamed/0000-0003-4925-5090	Macquarie University; Tour de Cure and Fight on the Beach Foundation; National Health and Medical Research Council (NHMRC); Australian Research Council (ARC); Handbury Foundation	Macquarie University; Tour de Cure and Fight on the Beach Foundation; National Health and Medical Research Council (NHMRC)(National Health and Medical Research Council (NHMRC) of Australia); Australian Research Council (ARC)(Australian Research Council); Handbury Foundation	MD and HK were both supported by an International Ph.D. Scholarship from Macquarie University. BH was supported by Tour de Cure and Fight on the Beach Foundation. GG was supported by the National Health and Medical Research Council (NHMRC), the Australian Research Council (ARC), the Handbury Foundation, and Macquarie University.		131	12	12	3	11	FRONTIERS MEDIA SA	LAUSANNE	AVENUE DU TRIBUNAL FEDERAL 34, LAUSANNE, CH-1015, SWITZERLAND	2296-634X			FRONT CELL DEV BIOL	Front. Cell. Dev. Biol.	NOV 19	2020	8
J	Prasad, M; Brzostek, J; Gautam, N; Balyan, R; Rybakin, V; Gascoigne, NRJ				Prasad, Mukul; Brzostek, Joanna; Gautam, Namrata; Balyan, Renu; Rybakin, Vasily; Gascoigne, Nicholas R. J.			Themis regulates metabolic signaling and effector functions in CD4(+) T cells by controlling NFAT nuclear translocation	CELLULAR & MOLECULAR IMMUNOLOGY			English	Article						Immunometabolism; NFAT nuclear translocation; Insulin receptor; mTOR; Mitochondria	ANTIGEN RECEPTOR; TRANSCRIPTION; ACTIVATION; RESPONSES; SELECTION; MTOR; DIFFERENTIATION; MITOCHONDRIA; EXPRESSION; STRENGTH	Themis is a T cell lineage-specific molecule that is involved in TCR signal transduction. The effects of germline Themis deletion on peripheral CD4(+) T cell function have not been described before. In this study, we found that Themis-deficient CD4(+) T cells had poor proliferative responses, reduced cytokine production in vitro and weaker inflammatory potential, as measured by their ability to c…	[Prasad, Mukul; Brzostek, Joanna; Gautam, Namrata; Balyan, Renu; Gascoigne, Nicholas R. J.] Natl Univ Singapore, Yong Loo Lin Sch Med, Translat Immunol Programme, 5 Sci Dr 2, Singapore 117545, Singapore; [Prasad, Mukul; Brzostek, Joanna; Gautam, Namrata; Balyan, Renu; Rybakin, Vasily; Gascoigne, Nicholas R. J.] Natl Univ Singapore, Yong Loo Lin Sch Med, Dept Microbiol & Immunol, 5 Sci Dr 2, Singa…		Gascoigne, NRJ (通讯作者)，Natl Univ Singapore, Yong Loo Lin Sch Med, Translat Immunol Programme, 5 Sci Dr 2, Singapore 117545, Singapore.;Gascoigne, NRJ (通讯作者)，Natl Univ Singapore, Yong Loo Lin Sch Med, Dept Microbiol & Immunol, 5 Sci Dr 2, Singapore 117545, Singapore.	micnrjg@nus.edu.sg		Gautam, Namrata/0000-0001-5757-5348; Prasad, Mukul/0000-0002-3048-8540	Singapore Ministry of Health's National Medical Research Council [CBRG/0097/2015]; Singapore Ministry of Education [2014-T2-1-136]	Singapore Ministry of Health's National Medical Research Council(National Medical Research Council, Singapore); Singapore Ministry of Education(Ministry of Education, Singapore)	We thank Dr. P. Hutchinson and Mr. G. Teo (NUS Immunology Program Flow Cytometry Laboratory) for assistance with cell sorting. This research was supported by the Singapore Ministry of Health's National Medical Research Council under CBRG/0097/2015 and by the Singapore Ministry of Education under grant 2014-T2-1-136 to N.R.J.G.		42	6	6	0	7	CHIN SOCIETY IMMUNOLOGY	BEING	5 DONGDAN SANTIAO, DONGCHEN DISTRICT, BEING, 100005, PEOPLES R CHINA	1672-7681	2042-0226		CELL MOL IMMUNOL	Cell. Mol. Immunol.	SEP	2021	18	9
J	Lederer, AK; Maul-Pavicic, A; Hannibal, L; Hettich, M; Steinborn, C; Grundemann, C; Zimmermann-Klemd, AM; Muller, A; Sehnert, B; Salzer, U; Klein, R; Voll, RE; Samstag, Y; Huber, R				Lederer, Ann-Kathrin; Maul-Pavicic, Andrea; Hannibal, Luciana; Hettich, Manuel; Steinborn, Carmen; Gruendemann, Carsten; Zimmermann-Klemd, Amy Marisa; Mueller, Alexander; Sehnert, Bettina; Salzer, Ulrich; Klein, Reinhild; Voll, Reinhard E.; Samstag, Yvonne; Huber, Roman			Vegan diet reduces neutrophils, monocytes and platelets related to branched-chain amino acids - A randomized, controlled trial	CLINICAL NUTRITION			English	Article						Nutrition; Inflammation; Rheumatoid arthritis; Leukocytes; Granulocytes; Lymphocytes; Immunoglobulin glycosylation; mTOR; GM-CSF	RHEUMATOID-ARTHRITIS; LIFE-SPAN; VEGETARIAN DIET; MTOR; GLYCOSYLATION; AUTOIMMUNITY; SWEET	Background: Vegan diet (VD) has improved inflammatory activity in patients with rheumatoid arthritis (RA) in several small controlled trials. The underlying mechanism remains widely unclear. We investigated the effect of a VD in comparison to a meat-rich diet (MD) on markers of inflammation (which have been shown to be relevant in patients with RA) in healthy volunteers. Methods: 53 healthy, omni…	[Lederer, Ann-Kathrin; Hettich, Manuel; Steinborn, Carmen; Zimmermann-Klemd, Amy Marisa; Mueller, Alexander; Huber, Roman] Univ Freiburg, Ctr Complementary Med, Inst Infect Prevent & Hosp Epidemiol, Med Ctr Univ Freiburg,Fac Med, Breisacher Str 115b, D-79106 Freiburg, Germany; [Maul-Pavicic, Andrea; Sehnert, Bettina; Salzer, Ulrich; Voll, Reinhard E.] Univ Freiburg, Dept Rheumatol & Clin Immunol,…		Lederer, AK (通讯作者)，Univ Freiburg, Ctr Complementary Med, Inst Infect Prevent & Hosp Epidemiol, Med Ctr Univ Freiburg,Fac Med, Breisacher Str 115b, D-79106 Freiburg, Germany.	ann.kathrin.lederer@uniklinik-freiburg.de	Hannibal, Luciana/AAY-7689-2021; Lederer, Ann-Kathrin/ABB-5754-2021	Hannibal, Luciana/0000-0002-0911-5758; Hettich, Manuel/0000-0003-2802-2722	Ministry of Science, Research and Arts of the state Baden-Wurttemberg, Germany within the Academic Center for Complementary and Integrative Medicine (AZKIM)	Ministry of Science, Research and Arts of the state Baden-Wurttemberg, Germany within the Academic Center for Complementary and Integrative Medicine (AZKIM)	This was an investigator initiated trial. The Ministry of Science, Research and Arts of the state Baden-Wurttemberg, Germany, financed the position of AKL within the Academic Center for Complementary and Integrative Medicine (AZKIM), otherwise the study was financed by institutional resources.		44	16	16	1	13	CHURCHILL LIVINGSTONE	EDINBURGH	JOURNAL PRODUCTION DEPT, ROBERT STEVENSON HOUSE, 1-3 BAXTERS PLACE, LEITH WALK, EDINBURGH EH1 3AF, MIDLOTHIAN, SCOTLAND	0261-5614	1532-1983		CLIN NUTR	Clin. Nutr.	NOV	2020	39	11
J	Rogeri, PS; Gasparini, SO; Martins, GL; Costa, LKF; Araujo, CC; Lugaresi, R; Kopfler, M; Lancha, AH				Rogeri, Patricia S.; Gasparini, Sandro O.; Martins, Gabriel L.; Costa, L. K. F.; Araujo, Caue C.; Lugaresi, Rebeca; Kopfler, Mariana; Lancha Jr, Antonio H.			Crosstalk Between Skeletal Muscle and Immune System: Which Roles Do IL-6 and Glutamine Play?	FRONTIERS IN PHYSIOLOGY			English	Review						skeletal muscle; immune system; glutamine; interleukin-6; lymphocytes; macrophages	LOW-GRADE INFLAMMATION; REGULATORY T-CELLS; PHYSICAL-ACTIVITY; LYMPHOCYTE APOPTOSIS; ADIPOSE-TISSUE; TNF-ALPHA; INTERLEUKIN-6 PRODUCTION; MACROPHAGE INFILTRATION; EXERCISE INTENSITY; SUPPLEMENTATION	The skeletal muscle was always seen from biomechanical and biochemical views. It is well-established that an active muscle brings many benefits for different body organs and tissues, including the immune system. Since the 1970s, many studies have shown the importance of regular exercise and physical activity in increasing the body's ability to fight opportunist infections, as well as a strategy t…	[Rogeri, Patricia S.; Gasparini, Sandro O.; Martins, Gabriel L.; Costa, L. K. F.; Araujo, Caue C.; Lugaresi, Rebeca; Kopfler, Mariana; Lancha Jr, Antonio H.] Univ Sao Paulo, Lab Nutr & Metab, Escola Educ Fis & Esporte, Sao Paulo, Brazil		Lancha, AH (通讯作者)，Univ Sao Paulo, Lab Nutr & Metab, Escola Educ Fis & Esporte, Sao Paulo, Brazil.	lanchajr@usp.br	Stefanadis, Christodoulos/ABH-2232-2020; Martins, Gabriel Loureiro/ABB-4769-2020; Lancha, Antonio Herbert/C-9130-2012	Stefanadis, Christodoulos/0000-0001-5974-6454; Lancha, Antonio Herbert/0000-0003-2128-1182; Loureiro Martins, Gabriel/0000-0003-0008-7989	CNPq Bolsa Produtividade 1A [301213/2015-1]; CNPq [437801/2018-7]	CNPq Bolsa Produtividade 1A; CNPq(Conselho Nacional de Desenvolvimento Cientifico e Tecnologico (CNPQ))	AL is supported by CNPq Bolsa Produtividade 1A #301213/2015-1 and Financial Support CNPq #437801/2018-7.		116	15	15	0	5	FRONTIERS MEDIA SA	LAUSANNE	AVENUE DU TRIBUNAL FEDERAL 34, LAUSANNE, CH-1015, SWITZERLAND	1664-042X			FRONT PHYSIOL	Front. Physiol.	OCT 16	2020	11
J	Li, JQ; Eu, JQ; Kong, LR; Wang, LZ; Lim, YC; Goh, BC; Wong, ALA				Li, Jiaqi; Eu, Jie Qing; Kong, Li Ren; Wang, Lingzhi; Lim, Yaw Chyn; Goh, Boon Cher; Wong, Andrea L. A.			Targeting Metabolism in Cancer Cells and the Tumour Microenvironment for Cancer Therapy	MOLECULES			English	Review						cancer cell metabolism; tumour microenvironment; metabolic reprogramming; targeted therapy; immunotherapy	AMINO-ACID TRANSPORTERS; ACUTE MYELOID-LEUKEMIA; CD8(+) T-CELLS; PANCREATIC-CANCER; OXIDATIVE-PHOSPHORYLATION; LUNG-CANCER; UP-REGULATION; LACTIC-ACID; GLYCOLYSIS INHIBITION; GLUTAMINE-METABOLISM	Targeting altered tumour metabolism is an emerging therapeutic strategy for cancer treatment. The metabolic reprogramming that accompanies the development of malignancy creates targetable differences between cancer cells and normal cells, which may be exploited for therapy. There is also emerging evidence regarding the role of stromal components, creating an intricate metabolic network consisting…	[Li, Jiaqi] Univ Cambridge, Sch Clin Med, Cambridge CB2 0SP, England; [Eu, Jie Qing; Kong, Li Ren; Wang, Lingzhi; Lim, Yaw Chyn; Goh, Boon Cher; Wong, Andrea L. A.] Natl Univ Singapore, Canc Sci Inst Singapore, Singapore 117599, Singapore; [Kong, Li Ren] Univ Cambridge, Med Res Council Canc Unit, Cambridge CB2 0XZ, England; [Wang, Lingzhi; Goh, Boon Cher] Natl Univ Singapore, Yong Loo Lin Sch Med…		Wong, ALA (通讯作者)，Natl Univ Singapore, Canc Sci Inst Singapore, Singapore 117599, Singapore.;Wong, ALA (通讯作者)，Natl Univ Hlth Syst, Dept Haematol Oncol, Singapore 119228, Singapore.	jl2006@cam.ac.uk; csiejq@nus.edu.sg; csiklr@nus.edu.sg; csiwl@nus.edu.sg; yc.lim@nus.edu.sg; phcgbc@nus.edu.sg; Andrea_LA_WONG@nuhs.edu.sg			National Medical Research Council, Singapore [NMRC/TA17nov003]	National Medical Research Council, Singapore(National Medical Research Council, Singapore)	Boon Cher Goh is supported by the National Medical Research Council, Singapore (NMRC/CSA-SI/0006/2016 and NMRC/CG/M005/2017_NCIS). Andrea L.A. Wong is supported by the National Medical Research Council, Singapore (NMRC/TA17nov003).		286	21	21	22	40	MDPI	BASEL	ST ALBAN-ANLAGE 66, CH-4052 BASEL, SWITZERLAND		1420-3049		MOLECULES	Molecules	OCT	2020	25	20
J	Fultang, L; Booth, S; Yogev, O; da Costa, BM; Tubb, V; Panetti, S; Stavrou, V; Scarpa, U; Jankevics, A; Lloyd, G; Southam, A; Lee, SP; Dunn, WB; Chesler, L; Mussai, F; De Santo, C				Fultang, Livingstone; Booth, Sarah; Yogev, Orli; da Costa, Barbara Martins; Tubb, Vanessa; Panetti, Silvia; Stavrou, Victoria; Scarpa, Ugo; Jankevics, Andris; Lloyd, Gavin; Southam, Andrew; Lee, Steven P.; Dunn, Warwick B.; Chesler, Louis; Mussai, Francis; De Santo, Carmela			Metabolic engineering against the arginine microenvironment enhances CAR-T cell proliferation and therapeutic activity	BLOOD			English	Article							ANTITUMOR-ACTIVITY; LEUKEMIA	Hematological and solid cancers catabolize the semiessential amino acid arginine to drive cell proliferation. However, the resulting low arginine microenvironment also impairs chimeric antigen receptor T cells (CAR-T) cell proliferation, limiting their efficacy in clinical trials against hematological and solid malignancies. T cells are susceptible to the low arginine microenvironment because of …	[Fultang, Livingstone; Booth, Sarah; Tubb, Vanessa; Panetti, Silvia; Stavrou, Victoria; Scarpa, Ugo; Lee, Steven P.; Mussai, Francis; De Santo, Carmela] Univ Birmingham, Inst Immunol & Immunotherapy, Birmingham B15 2TT, W Midlands, England; [Yogev, Orli; da Costa, Barbara Martins; Chesler, Louis] Inst Canc Res, London, England; [Jankevics, Andris; Lloyd, Gavin; Southam, Andrew; Dunn, Warwick B.] …		Mussai, F (通讯作者)，Univ Birmingham, Inst Immunol & Immunotherapy, Birmingham B15 2TT, W Midlands, England.	francis.mussai@nhs.net	Dunn, Warwick/CAJ-1648-2022; Fultang, Livingstone/AAT-3015-2020; Lloyd, Gavin/D-3503-2011	Dunn, Warwick/0000-0001-6924-0027; Fultang, Livingstone/0000-0002-8215-6660; Tubb, Vanessa/0000-0002-5199-8494; Jankevics, Andris/0000-0003-2095-6846; Panetti, Silvia/0000-0003-0176-7636; Lloyd, Gavin/0000-0001-7989-6695; Mussai, Francis/0000-0003-3342-0047	Cancer Research UK; Treating Children with Cancer; Amber Phillpott Trust; Birmingham Children's Hospital; Phenome Centre Birmingham [MR/M009157/1]; MRC [MC_PC_18051, MC_PC_16047] Funding Source: UKRI	Cancer Research UK(Cancer Research UK); Treating Children with Cancer; Amber Phillpott Trust; Birmingham Children's Hospital; Phenome Centre Birmingham; MRC(UK Research & Innovation (UKRI)Medical Research Council UK (MRC))	This work was supported by Cancer Research UK, Treating Children with Cancer, Amber Phillpott Trust, Birmingham Children's Hospital, and the alumni and donors to the University of Birmingham. This work was supported by Phenome Centre Birmingham (MR/M009157/1).		25	35	36	2	20	AMER SOC HEMATOLOGY	WASHINGTON	2021 L ST NW, SUITE 900, WASHINGTON, DC 20036 USA	0006-4971	1528-0020		BLOOD	Blood	SEP 3	2020	136	10
J	Rahaman, KA; Hasan, M; Seo, JE; Muresan, AR; Song, HJ; Min, H; Son, J; Lee, J; Lee, J; Kim, B; Kwon, OS				Rahaman, Khandoker Asiqur; Hasan, Mahbub; Seo, Ji-Eun; Muresan, Anca Raluca; Song, Hye Jin; Min, Hophil; Son, Junghyun; Lee, Jaeick; Lee, Joonhee; Kim, Byungjoo; Kwon, Oh-Seung			Severity of the autoimmune encephalomyelitis symptoms in mouse model by inhibition of LAT-1 transporters	JOURNAL OF PHARMACEUTICAL INVESTIGATION			English	Article						LAT-1 transporter; Leucine; T Cells; Experimental autoimmune encephalomyelitis; BCH		Purpose Experimental autoimmune encephalomyelitis (EAE) is an autoimmune disease of the dynamic immune system acting against the myelin sheath of neuronal axons in the abluminal (brain-facing) side of the central nervous system. This immune system is greatly influenced by the free amino acid environment from the luminal (blood-facing) side. Whether the luminal and abluminal free amino acid balanc…	[Rahaman, Khandoker Asiqur; Hasan, Mahbub; Seo, Ji-Eun; Muresan, Anca Raluca; Song, Hye Jin; Min, Hophil; Son, Junghyun; Lee, Jaeick; Kwon, Oh-Seung] Korea Inst Sci & Technol, Doping Control Ctr, Hwarangno 14 Gil 5, Seoul 02792, South Korea; [Lee, Joonhee; Kim, Byungjoo] Korea Res Inst Stand & Sci, Div Metrol Qual Life, Ctr Organ Anal, 267 Gajeong Ro, Daejeon 34113, South Korea; [Rahaman, Khandok…		Kwon, OS (通讯作者)，Korea Inst Sci & Technol, Doping Control Ctr, Hwarangno 14 Gil 5, Seoul 02792, South Korea.;Kwon, OS (通讯作者)，Korea Univ Sci & Technol, KIST Sch, Div Biomed Sci & Technol, Seoul 02792, South Korea.	oskwon@kist.re.kr	Hasan, Mahbub/ACO-6114-2022	Rahaman, Khandoker Asiqur/0000-0001-5610-3269; Hasan, Mahbub/0000-0003-4301-5272					42	1	1	1	1	SPRINGERNATURE	LONDON	CAMPUS, 4 CRINAN ST, LONDON, N1 9XW, ENGLAND	2093-5552	2093-6214		J PHARM INVEST	J. Pharm. Investig.	SEP	2020	50	5
J	Guo, D; Yang, J; Ling, FM; Tu, L; Li, JR; Chen, YD; Zou, KF; Zhu, LR; Hou, XH				Guo, Di; Yang, Jun; Ling, Fangmei; Tu, Lei; Li, Junrong; Chen, Yidong; Zou, Kaifang; Zhu, Liangru; Hou, Xiaohua			Elemental Diet Enriched with Amino Acids Alleviates Mucosal Inflammatory Response and Prevents Colonic Epithelial Barrier Dysfunction in Mice with DSS-Induced Chronic Colitis	JOURNAL OF IMMUNOLOGY RESEARCH			English	Article							ACTIVE CROHNS-DISEASE; REGULATORY T-CELLS; ENTERAL NUTRITION; PERMEABILITY; THERAPY; HEALTH; IMPACT	Background. Clinical data suggest that enteral nutrition (EN) effectively decreases disease activity and maintains remission in patients with inflammatory bowel disease (IBD). However, the modulatory effects of EN on the intestinal mucosal immune system remain unclear. Aims. This study first aimed at comparing the therapeutic effects of three EN formulas on ameliorating dextran sulfate sodium- (D…	[Guo, Di; Ling, Fangmei; Tu, Lei; Li, Junrong; Chen, Yidong; Zou, Kaifang; Zhu, Liangru; Hou, Xiaohua] Huazhong Univ Sci & Technol, Tongji Med Coll, Union Hosp, Div Gastroenterol, 1277 Jiefang Ave, Wuhan 430022, Hubei, Peoples R China; [Yang, Jun] Huazhong Univ Sci & Technol, Tongji Med Coll, Union Hosp, Dept Urol, 1277 Jiefang Ave, Wuhan 430022, Hubei, Peoples R China		Zhu, LR; Hou, XH (通讯作者)，Huazhong Univ Sci & Technol, Tongji Med Coll, Union Hosp, Div Gastroenterol, 1277 Jiefang Ave, Wuhan 430022, Hubei, Peoples R China.	guodi0705@126.com; jimyoung_39@126.com; m201775607@hust.edu.cn; tulei_1985@126.com; jennifer745180266@163.com; chenyidongkyle@gmail.com; zkf504@163.com; zhuliangru@hust.edu.cn; houxh@hust.edu.cn		Ling, Fangmei/0000-0001-6099-6944	National Natural Foundation Project of China [81873558, 81700490]; National Key Research and Development Program of China [2018YFC0114604]	National Natural Foundation Project of China(National Natural Science Foundation of China (NSFC)); National Key Research and Development Program of China	This work is supported by the National Natural Foundation Project of China (No. 81873558 and No. 81700490) and National Key Research and Development Program of China (No. 2018YFC0114604). We thank Troy Gharibani at the University of Maryland, USA, for editing and providing feedback for this manuscript.		40	3	3	1	10	HINDAWI LTD	LONDON	ADAM HOUSE, 3RD FLR, 1 FITZROY SQ, LONDON, W1T 5HF, ENGLAND	2314-8861	2314-7156		J IMMUNOL RES	J Immunol. Res.	AUG 14	2020	2020
J	Hesterberg, RS; Beatty, MS; Han, Y; Fernandez, MR; Akuffo, AA; Goodheart, WE; Yang, CY; Chang, S; Colin, CM; Alontaga, AY; McDaniel, JM; Mailloux, AW; Billington, JMR; Yue, LZ; Russell, S; Gillies, RJ; Yun, SY; Ayaz, M; Lawrence, NJ; Lawrence, HR; Yu, XZ; Fu, JN; Darville, LN; Koomen, JM; Ren, XB; Messina, J; Jiang, K; Garrett, TJ; Rajadhyaksha, AM; Cleveland, JL; Epling-Burnette, PK				Hesterberg, Rebecca S.; Beatty, Matthew S.; Han, Ying; Fernandez, Mario R.; Akuffo, Afua A.; Goodheart, William E.; Yang, Chunying; Chang, Shiun; Colin, Christelle M.; Alontaga, Aileen Y.; McDaniel, Jessica M.; Mailloux, Adam W.; Billington, Julia M. R.; Yue, Lanzhu; Russell, Shonagh; Gillies, Robert J.; Yun, Sang Y.; Ayaz, Muhammad; Lawrence, Nicholas J.; Lawrence, Harshani R.; Yu, Xue-Zhong; Fu…			Cereblon harnesses Myc-dependent bioenergetics and activity of CD8(+) T lymphocytes	BLOOD			English	Article							VERSUS-HOST-DISEASE; LENALIDOMIDE PLUS DEXAMETHASONE; MULTIPLE-MYELOMA; CELL DIFFERENTIATION; ANTITUMOR-ACTIVITY; POTASSIUM CHANNEL; IN-VITRO; METABOLISM; TARGET; COMPLEX	Immunomodulatory drugs, such as thalidomide and related compounds, potentiate T-cell effector functions. Cereblon (CRBN), a substrate receptor of the DDB1-cullin-RING E3 ubiquitin ligase complex, is the only molecular target for this drug class, where drug-induced, ubiquitin-dependent degradation of known neosubstrates, such as IKAROS, AIOLOS, and CK1 alpha, accounts for their biological activity…	[Hesterberg, Rebecca S.; Beatty, Matthew S.; Han, Ying; Akuffo, Afua A.; Goodheart, William E.; Chang, Shiun; Colin, Christelle M.; Alontaga, Aileen Y.; McDaniel, Jessica M.; Mailloux, Adam W.; Billington, Julia M. R.; Yue, Lanzhu; Epling-Burnette, Pearlie K.] H Lee Moffitt Canc Ctr & Res Inst, Dept Immunol, Tampa, FL USA; [Hesterberg, Rebecca S.; Akuffo, Afua A.; Chang, Shiun; Billington, Julia …		Cleveland, JL (通讯作者)，H Lee Moffitt Canc Ctr & Res Inst, Dept Tumor Biol, 12902 Magnolia Dr, Tampa, FL 33612 USA.	john.cleveland@moffitt.org	Fu, Jianing/F-4031-2014; Mailloux, Adam/AAU-8226-2021; Billington, Julia M.R./ABH-6047-2020	Fu, Jianing/0000-0003-1500-5405; Billington, Julia M.R./0000-0003-2831-1428; Fernandez, Mario/0000-0002-2017-9576; Russell, Shonagh/0000-0003-1066-6132; Gillies, Robert/0000-0002-8888-7747; Colin, Christelle/0000-0002-8118-9591; Mailloux, Adam/0000-0002-4563-6489; Hesterberg, Rebecca/0000-0003-0472-7517	National Natural Science Foundation of China [81702268]; Natural Science Foundation of Tianjin [18JCYBJC93400]; Celgene Corporation; Cortner-Couch Endowed Chair for Cancer Research of the USF School of Medicine; Lesa France Kennedy; Leukemia and Lymphoma SocietySpecialized Center of Research (LLS-SCOR); National Institutes of Health, National Cancer Institute (NCI) Center Core Support grant [P30-…	National Natural Science Foundation of China(National Natural Science Foundation of China (NSFC)); Natural Science Foundation of Tianjin(Natural Science Foundation of Tianjin); Celgene Corporation(Bristol-Myers SquibbCelgene Corporation); Cortner-Couch Endowed Chair for Cancer Research of the USF School of Medicine; Lesa France Kennedy; Leukemia and Lymphoma SocietySpecialized Center of Research …	This work was supported by a National Natural Science Foundation of China grant (81702268) (Y.H.); a Natural Science Foundation of Tianjin grant (18JCYBJC93400) (Y.H.); a Sponsored Research Agreement with Celgene Corporation (N.J.L., P.K.E.-B.); the Cortner-Couch Endowed Chair for Cancer Research of the USF School of Medicine (J.L.C.); funds from Lesa France Kennedy (J.L.C.); a Leukemia and Lymph…		75	7	8	1	9	AMER SOC HEMATOLOGY	WASHINGTON	2021 L ST NW, SUITE 900, WASHINGTON, DC 20036 USA	0006-4971	1528-0020		BLOOD	Blood	AUG 13	2020	136	7
J	Jiang, Z; Hsu, JL; Li, YT; Hortobagyi, GN; Hung, MC				Jiang, Zhou; Hsu, Jennifer L.; Li, Yintao; Hortobagyi, Gabriel N.; Hung, Mien-Chie			Cancer Cell Metabolism Bolsters Immunotherapy Resistance by Promoting an Immunosuppressive Tumor Microenvironment	FRONTIERS IN ONCOLOGY			English	Review						immune checkpoint inhibitors; cancer metabolism; tumor microenvironment; immune evasion; cancer cell metabolite	HYPOXIA-INDUCIBLE FACTORS; PEGYLATED ARGINASE I; T-CELLS; L-ARGININE; RECEPTOR EXPRESSION; SUPPRESSOR-CELLS; EXTRACELLULAR PH; DENDRITIC CELLS; AMINO-ACID; INHIBITION	Immune checkpoint inhibitors (ICIs) targeting immune checkpoint proteins, such as CTLA-4 and PD-1/PD-L1, have demonstrated remarkable and durable clinical responses in various cancer types. However, a considerable number of patients receiving ICIs eventually experience a relapse due to diverse resistance mechanisms. As a result, there have been increasing research efforts to elucidate the molecul…	[Jiang, Zhou; Hsu, Jennifer L.; Li, Yintao; Hung, Mien-Chie] Univ Texas MD Anderson Canc Ctr, Dept Mol & Cellular Oncol, Houston, TX 77030 USA; [Hortobagyi, Gabriel N.] Univ Texas MD Anderson Canc Ctr, Dept Breast Med Oncol, Houston, TX 77030 USA; [Hung, Mien-Chie] China Med Univ, Ctr Mol Med, Grad Inst Biomed Sci, Taichung, Taiwan; [Hung, Mien-Chie] China Med Univ, Res Ctr Canc Biol, Grad Inst B…		Hung, MC (通讯作者)，Univ Texas MD Anderson Canc Ctr, Dept Mol & Cellular Oncol, Houston, TX 77030 USA.;Hung, MC (通讯作者)，China Med Univ, Ctr Mol Med, Grad Inst Biomed Sci, Taichung, Taiwan.;Hung, MC (通讯作者)，China Med Univ, Res Ctr Canc Biol, Grad Inst Biomed Sci, Taichung, Taiwan.;Hung, MC (通讯作者)，Asia Univ, Dept Biotechnol, Taichung, Taiwan.	mhung@cmu.edu.tw	Jiang, Zhou/ABF-2435-2021; Hung, Mien-Chie/ABD-5911-2021	Jiang, Zhou/0000-0003-4247-2949; Hung, Mien-Chie/0000-0003-4317-4740	2019 AACR-Pfizer Immuno-oncology Research Fellowship [19-40-49-JIAN]; Breast Cancer Research Foundation [BCRF-19-070]; National Institutes of Health [CCSG CA016672]; Cancer Prevention and Research Institute of Texas (MIRA Grant) [RP160710]; Patel Memorial Breast Cancer Endowment Fund; University of Texas MD Anderson-China Medical University Sister Institution Fund	2019 AACR-Pfizer Immuno-oncology Research Fellowship; Breast Cancer Research Foundation; National Institutes of Health(United States Department of Health & Human ServicesNational Institutes of Health (NIH) - USA); Cancer Prevention and Research Institute of Texas (MIRA Grant); Patel Memorial Breast Cancer Endowment Fund; University of Texas MD Anderson-China Medical University Sister Institution …	The 2019 AACR-Pfizer Immuno-oncology Research Fellowship (Grant No. 19-40-49-JIAN); Breast Cancer Research Foundation (Grant No. BCRF-19-070); National Institutes of Health (CCSG CA016672); the Cancer Prevention and Research Institute of Texas (MIRA Grant No. RP160710); Patel Memorial Breast Cancer Endowment Fund; and The University of Texas MD Anderson-China Medical University Sister Institution…		114	11	12	3	10	FRONTIERS MEDIA SA	LAUSANNE	AVENUE DU TRIBUNAL FEDERAL 34, LAUSANNE, CH-1015, SWITZERLAND	2234-943X			FRONT ONCOL	Front. Oncol.	JUL 22	2020	10
J	Yang, G; Xia, YY; Ren, WK				Yang, Guan; Xia, Yaoyao; Ren, Wenkai			Glutamine metabolism in Th17/Treg cell fate: applications in Th17 cell-associated diseases	SCIENCE CHINA-LIFE SCIENCES			English	Review						glutamine; Th17 cells; Treg cells; mTOR; UDP-GlcNAc	REGULATORY T-CELLS; AMINO-ACID TRANSPORTERS; ALPHA-KETOGLUTARATE; REDUCTIVE CARBOXYLATION; CANCER GROWTH; MTORC1; STRESS; DIFFERENTIATION; AUTOPHAGY; PROTEIN	Alteration in the Th17/Treg cell balance is implicated in various autoimmune diseases and these disease-associated pathologies. Increasing investigations have shown that glutamine metabolism regulates the differentiation of Th17 and Treg cells. Here we summarize the mechanisms by which glutamine metabolism regulates Th17/Treg cell fate. Some examples of a glutamine metabolism-dependent modulation…	[Yang, Guan; Xia, Yaoyao; Ren, Wenkai] South China Agr Univ, Guangdong Lab Lingnan Modern Agr, Guangdong Prov Key Lab Anim Nutr Control, Natl Engn Res Ctr Breeding Swine Ind,Coll Anim Sc, Guangzhou 510642, Peoples R China; [Yang, Guan] Vanderbilt Univ, Sch Med, Dept Pathol Microbiol & Immunol, Nashville, TN 37232 USA		Ren, WK (通讯作者)，South China Agr Univ, Guangdong Lab Lingnan Modern Agr, Guangdong Prov Key Lab Anim Nutr Control, Natl Engn Res Ctr Breeding Swine Ind,Coll Anim Sc, Guangzhou 510642, Peoples R China.	renwenkai19@scau.edu.cn	Xia, Yaoyao/GDU-7690-2022	Xia, Yaoyao/0000-0001-6064-1094; YANG, Guan/0000-0002-2131-8435	National Natural Science Foundation of China [31922079, 31872365, 31790411]; Guangdong Basic and Applied Basic Research Foundation [2019B1515210002]	National Natural Science Foundation of China(National Natural Science Foundation of China (NSFC)); Guangdong Basic and Applied Basic Research Foundation	Our profound admiration and respect go to researchers in this field and our laboratories, for their dedication and hard work. We apologize to scientists whose work is in this field if their papers are not cited owing to space limitations. This study was supported by the National Natural Science Foundation of China (31922079, 31872365, and 31790411) and Guangdong Basic and Applied Basic Research F…		136	7	7	4	26	SCIENCE PRESS	BEIJING	16 DONGHUANGCHENGGEN NORTH ST, BEIJING 100717, PEOPLES R CHINA	1674-7305	1869-1889		SCI CHINA LIFE SCI	Sci. China-Life Sci.	FEB	2021	64	2
J	Miyajima, M				Miyajima, Michio			Amino acids: key sources for immunometabolites and immunotransmitters	INTERNATIONAL IMMUNOLOGY			English	Review						amino acid transporter; immune cell; immunometabolism; immunotransmission; metabolism	ARYL-HYDROCARBON RECEPTOR; SYNTHASE ARGINASE BALANCE; HUMAN T-CELLS; NITRIC-OXIDE; ALTERNATIVE ACTIVATION; ENDOGENOUS CATECHOLAMINES; MURINE MACROPHAGES; IMMUNE-RESPONSES; GLUTAMINE UPTAKE; DENDRITIC CELLS	Immune-cell activation and functional plasticity are closely linked to metabolic reprogramming that is required to supply the energy and substrates for such dynamic transformations. During such processes, immune cells metabolize many kinds of molecules including nucleic acids, sugars and lipids, which is called immunometabolism. This review will mainly focus on amino acids and their derivatives a…	[Miyajima, Michio] RIKEN Yokohama Inst, Ctr Integrat Med Sci, Lab Mucosal Immun, Tsurumi Ku, 1-7-22 Suehiro Cho, Yokohama, Kanagawa 2300045, Japan		Miyajima, M (通讯作者)，RIKEN Yokohama Inst, Ctr Integrat Med Sci, Lab Mucosal Immun, Tsurumi Ku, 1-7-22 Suehiro Cho, Yokohama, Kanagawa 2300045, Japan.	michio.miyajima@riken.jp			Japan Agency for Medical Research [JP19gm6110019]; Japan Agency for Medical Research and Development (AMED)	Japan Agency for Medical Research; Japan Agency for Medical Research and Development (AMED)(Japan Agency for Medical Research and Development (AMED))	This work was supported by Japan Agency for Medical Research and Development-Precursory Research for Innovative Medical Care (JP19gm6110019) from Japan Agency for Medical Research and Development (AMED).		147	12	12	2	13	OXFORD UNIV PRESS	OXFORD	GREAT CLARENDON ST, OXFORD OX2 6DP, ENGLAND	0953-8178	1460-2377		INT IMMUNOL	Int. Immunol.	JUL	2020	32	7
J	Gironi, M; Dalla-Costa, G; Frigo, M; Rovaris, M; Clerici, M; Bazzini, C; Andreoni, S; Comi, G; Furlan, R; Ferrarese, C; Cavaletti, G; Saresella, M; Zoia, CP				Gironi, M.; Dalla-Costa, G.; Frigo, M.; Rovaris, M.; Clerici, M.; Bazzini, C.; Andreoni, S.; Comi, G.; Furlan, R.; Ferrarese, C.; Cavaletti, G.; Saresella, M.; Zoia, C. P.			Platelet glutamate uptake and Th1 cells inversely correlate in relapsing/remitting and in progressive multiple sclerosis	MULTIPLE SCLEROSIS AND RELATED DISORDERS			English	Article						Benign multiple sclerosis; Excitotoxicity; glutamate EAAT; Platelets & lympho-monocytes; Inflammation	T-LYMPHOCYTES; TRANSPORT; PROLIFERATION; DEMYELINATION; INFLAMMATION; RECEPTORS; RELEASE; PLASMA; CORTEX; BRAIN	Background: : High affinity sodium-dependent Excitatory Amino Acid Transporters (EAAT), present in glial and neuron cells, clear around 90% of the synaptic cleft released glutamate, and their impaired activity seem to be critical for many neurodegenerative disorders, including Multiple Sclerosis (MS). These transporters are also present in human platelets, and they show molecular and biochemical …	[Gironi, M.; Dalla-Costa, G.; Comi, G.; Furlan, R.] Ist Sci San Raffaele, Inst Expt Neurol INSpe, Milan, Italy; [Gironi, M.; Dalla-Costa, G.; Comi, G.; Furlan, R.] Ist Sci San Raffaele, Div Neurosci, Milan, Italy; [Gironi, M.] CAM SYNLAB, Monza, Italy; [Frigo, M.; Ferrarese, C.; Cavaletti, G.] S Gerardo Hosp, Dept Neurol, Monza, Italy; [Rovaris, M.; Clerici, M.; Saresella, M.] IRCCS Fdn Don Carlo…		Zoia, CP (通讯作者)，Univ Milano Bicocca, Sch Med & Surg, Lab Neurobiol, Monza, Italy.;Zoia, CP (通讯作者)，Univ Milano Bicocca, Milan Ctr Neurosci, Milan, Italy.	chiarapaola.zoia@unimib.it; chiarapaola.zoia@unimib.it	Ferrarese, Carlo/AAC-4903-2022; Costa, Gloria Dalla/F-6440-2017; Cavaletti, Guido/AAA-7063-2022	Costa, Gloria Dalla/0000-0002-8761-9337; Cavaletti, Guido/0000-0003-4128-2406; rovaris, marco/0000-0001-9691-1957; Zoia, Chiara Paola/0000-0003-1654-4996	Merck from the Italian Ministry of University and Research [CTN01_00177_165430]	Merck from the Italian Ministry of University and Research	This work was partially supported by Merck unrestricted research grant & grant n degrees CTN01_00177_165430 ALISEI-IVASCOMAR (cluster project for Identification, Validation and commercial development of new diagnostic and prognostic biomarkers for complex diseases) from the Italian Ministry of University and Research;		35	1	1	0	1	ELSEVIER SCI LTD	OXFORD	THE BOULEVARD, LANGFORD LANE, KIDLINGTON, OXFORD OX5 1GB, OXON, ENGLAND	2211-0348	2211-0356		MULT SCLER RELAT DIS	Mult. Scler. Relat. Disord.	JUN	2020	41
J	Shang, K; Wang, ZG; Hu, YY; Huang, YQ; Yuan, K; Yu, YR				Shang, Ke; Wang, Zhigang; Hu, Yinying; Huang, Yanqin; Yuan, Keng; Yu, Yanrong			Gene silencing of indoleamine 2,3-dioxygenase 1 inhibits lung cancer growth by suppressing T-cell exhaustion	ONCOLOGY LETTERS			English	Article						lung cancer; indoleamine 2; 3 dioxygenase 1; T-cell exhaustion; immunotherapy	TUMOR MICROENVIRONMENT; PD-1; METASTASIS; EXPRESSION; MELANOMA; DELIVERY; EVASION; IDO	Indoleamine 2,3-dioxygenase 1 (IDO1), which degrades the essential amino acid tryptophan, exerts immunosuppressive functions and serves a crucial role in multiple types tumor progression, including non-small-cell lung cancer (NSCLC) and melanoma. Recent studies have reported that T-cell exhaustion is increased during tumor progression, which impairs the antitumor immune response. However, the ass…	[Shang, Ke] Nanchang Univ, Dept Rheumatol & Immunol, Jiangxi Prov Peoples Hosp, Nanchang 330006, Jiangxi, Peoples R China; [Wang, Zhigang; Hu, Yinying; Huang, Yanqin; Yuan, Keng; Yu, Yanrong] Jiangxi Acad Med Sci, Dept Immunol, 461 Bayi Rd, Nanchang 330006, Jiangxi, Peoples R China		Yu, YR (通讯作者)，Jiangxi Acad Med Sci, Dept Immunol, 461 Bayi Rd, Nanchang 330006, Jiangxi, Peoples R China.	yuyanrong1988@163.com		Yu, Yanrong/0000-0002-0989-5432	Youth Science Foundation of Jiangxi Province [20181BAB215020]; Jiangxi Provincial Department of Education Project [GJJ160268]; Jiangxi Provincial Health Department Project [201715520]	Youth Science Foundation of Jiangxi Province; Jiangxi Provincial Department of Education Project; Jiangxi Provincial Health Department Project	The present study was supported by the Youth Science Foundation of Jiangxi Province (grant no. 20181BAB215020), Jiangxi Provincial Department of Education Project (grant no. GJJ160268) and Jiangxi Provincial Health Department Project (grant no. 201715520).		50	3	4	2	6	SPANDIDOS PUBL LTD	ATHENS	POB 18179, ATHENS, 116 10, GREECE	1792-1074	1792-1082		ONCOL LETT	Oncol. Lett.	JUN	2020	19	6
J	Grzywa, TM; Sosnowska, A; Matryba, P; Rydzynska, Z; Jasinski, M; Nowis, D; Golab, J				Grzywa, Tomasz M.; Sosnowska, Anna; Matryba, Pawel; Rydzynska, Zuzanna; Jasinski, Marcin; Nowis, Dominika; Golab, Jakub			Myeloid Cell-Derived Arginase in Cancer Immune Response	FRONTIERS IN IMMUNOLOGY			English	Review						arginase; arginine; immunosuppression; tumor immunology; immunotherapy; T lymphocyte; T-cell metabolism	NITRIC-OXIDE SYNTHASE; ARGININE DEIMINASE TREATMENT; TUMOR-ASSOCIATED MACROPHAGES; RECEPTOR ZETA-CHAIN; T-CELL; SUPPRESSOR-CELLS; DENDRITIC CELLS; HEPATOCELLULAR-CARCINOMA; HELICOBACTER-PYLORI; PROGNOSTIC IMPLICATIONS	Amino acid metabolism is a critical regulator of the immune response, and its modulating becomes a promising approach in various forms of immunotherapy. Insufficient concentrations of essential amino acids restrict T-cells activation and proliferation. However, only arginases, that degrade L-arginine, as well as enzymes that hydrolyze L-tryptophan are substantially increased in cancer. Two argina…	[Grzywa, Tomasz M.; Sosnowska, Anna; Matryba, Pawel; Rydzynska, Zuzanna; Jasinski, Marcin; Nowis, Dominika; Golab, Jakub] Med Univ Warsaw, Dept Immunol, Warsaw, Poland; [Sosnowska, Anna] Med Univ Warsaw, Postgrad Sch Mol Med, Warsaw, Poland; [Matryba, Pawel] Polish Acad Sci, Lab Neurobiol BRAINC, Nencki Inst Expt Biol, Warsaw, Poland; [Matryba, Pawel] Med Univ Warsaw, Doctoral Sch, Warsaw, Poland…		Nowis, D; Golab, J (通讯作者)，Med Univ Warsaw, Dept Immunol, Warsaw, Poland.;Nowis, D (通讯作者)，Univ Warsaw, Ctr New Technol, Lab Expt Med, Warsaw, Poland.;Nowis, D (通讯作者)，Med Univ Warsaw, Genom Med, Warsaw, Poland.;Golab, J (通讯作者)，Med Univ Warsaw, Ctr Preclin Res, Warsaw, Poland.	dominika.nowis@wum.edu.pl; jakub.golab@wum.edu.pl	Grzywa, Tomasz M./AAU-7668-2020; Golab, Jakub/K-6974-2013	Grzywa, Tomasz M./0000-0002-1809-248X; Golab, Jakub/0000-0002-2830-5100; Rydzynska, Zuzanna/0000-0002-3172-2853; Rydzynska, Zuzanna/0000-0002-4419-1641; Jasinski, Marcin/0000-0002-7519-9507	National Science Center in Poland [2017/25/B/NZ6/01139]; iONKO (Regionalna Inicjatywa Doskonalosci) from the Polish Ministry of Science and Higher Education	National Science Center in Poland(National Science Centre, Poland); iONKO (Regionalna Inicjatywa Doskonalosci) from the Polish Ministry of Science and Higher Education	This work was supported by grants iONKO (Regionalna Inicjatywa Doskonalosci) from the Polish Ministry of Science and Higher Education and 2017/25/B/NZ6/01139 from the National Science Center in Poland.		297	92	94	3	13	FRONTIERS MEDIA SA	LAUSANNE	AVENUE DU TRIBUNAL FEDERAL 34, LAUSANNE, CH-1015, SWITZERLAND	1664-3224			FRONT IMMUNOL	Front. Immunol.	MAY 15	2020	11
J	Allocco, JB; Alegre, ML				Allocco, Jennifer B.; Alegre, Maria-Luisa			Exploiting immunometabolism and T cell function for solid organ transplantation	CELLULAR IMMUNOLOGY			English	Review						Immunometabolism; Transplantation; T cell; Tolerance; Rejection	METABOLIC CHECKPOINT; GLUCOSE-METABOLISM; EFFECTOR FUNCTION; GLUTAMINE UPTAKE; ACUTE REJECTION; COLD ISCHEMIA; DIFFERENTIATION; ACTIVATION; KINASE; MEMORY	Cellular metabolism is central to T cell function and proliferation, with most of the research to date focusing on cancer and autoimmunity. Cellular metabolism is associated with a host of physiological phenomena, from epigenetic changes, to cellular function and fate. For the purpose of this review, we will discuss the metabolism of T cells relating to their differentiation and function. We will…	[Allocco, Jennifer B.; Alegre, Maria-Luisa] Univ Chicago, Dept Med, Sect Rheumatol, 5841 S Maryland Ave, Chicago, IL 60637 USA		Alegre, ML (通讯作者)，Univ Chicago, Dept Med, Sect Rheumatol, 5841 S Maryland Ave, Chicago, IL 60637 USA.	malegre@medicine.bsd.uchicago.edu			NIH predoctoral training grant [T32AI7090-41]; NIAID Grant [P01AI-97113]	NIH predoctoral training grant(United States Department of Health & Human ServicesNational Institutes of Health (NIH) - USA); NIAID Grant(United States Department of Health & Human ServicesNational Institutes of Health (NIH) - USANIH National Institute of Allergy & Infectious Diseases (NIAID))	J.B.A. is supported by a NIH predoctoral training grant, award number T32AI7090-41. Additional support comes from NIAID Grant P01AI-97113 to M.-L.A.		102	3	3	0	5	ACADEMIC PRESS INC ELSEVIER SCIENCE	SAN DIEGO	525 B ST, STE 1900, SAN DIEGO, CA 92101-4495 USA	0008-8749	1090-2163		CELL IMMUNOL	Cell. Immunol.	MAY	2020	351
J	Wang, YF; Jia, A; Bi, YJ; Wang, YX; Liu, GW				Wang, Yufei; Jia, Anna; Bi, Yujing; Wang, Yuexin; Liu, Guangwei			Metabolic Regulation of Myeloid-Derived Suppressor Cell Function in Cancer	CELLS			English	Review						cancer; myeloid-derived suppressor cells; MDSCs; metabolism signaling pathway; immune cell differentiation; tumor immunotherapy; immunotherapy; cell differentiation	IMMUNE SUPPRESSION; IMMUNOSUPPRESSIVE ACTIVITY; LIPID-METABOLISM; TUMOR-GROWTH; L-ARGININE; T-CELLS; ADENOSINE; INHIBITION; DIFFERENTIATION; ACTIVATION	Myeloid-derived suppressor cells (MDSCs) are a group of immunosuppressive cells that play crucial roles in promoting tumor growth and protecting tumors from immune recognition in tumor-bearing mice and cancer patients. Recently, it has been shown that the metabolic activity of MDSCs plays an important role in the regulation of their inhibitory function, especially in the processes of tumor occurr…	[Wang, Yufei; Jia, Anna; Wang, Yuexin; Liu, Guangwei] Beijing Normal Univ, Key Lab Cell Proliferat & Regulat Biol, Minist Educ, Inst Cell Biol,Coll Life Sci, Beijing 100875, Peoples R China; [Bi, Yujing] Beijing Inst Microbiol & Epidemiol, State Key Lab Pathogen & Biosecur, Beijing 100071, Peoples R China		Liu, GW (通讯作者)，Beijing Normal Univ, Key Lab Cell Proliferat & Regulat Biol, Minist Educ, Inst Cell Biol,Coll Life Sci, Beijing 100875, Peoples R China.	201821200044@mail.bnu.edu.cn; 201831200019@mail.bnu.edu.cn; byj7801@sina.com; 201931200019@mail.bnu.edu.cn; liugw@bnu.edu.cn			National Natural Science Foundation for Key Programs of China [31730024]; National Natural Science Foundation for General Programs of China [31671524]	National Natural Science Foundation for Key Programs of China; National Natural Science Foundation for General Programs of China(National Natural Science Foundation of China (NSFC))	The authors' research is supported by grants from the National Natural Science Foundation for Key Programs of China (31730024, G.L.), National Natural Science Foundation for General Programs of China (31671524, G.L.).		133	13	13	2	12	MDPI	BASEL	ST ALBAN-ANLAGE 66, CH-4052 BASEL, SWITZERLAND		2073-4409		CELLS-BASEL	Cells	APR	2020	9	4
J	Fahrmann, JF; Vykoukal, JV; Ostrin, EJ				Fahrmann, Johannes F.; Vykoukal, Jody V.; Ostrin, Edwin J.			Amino Acid Oncometabolism and Immunomodulation of the Tumor Microenvironment in Lung Cancer	FRONTIERS IN ONCOLOGY			English	Review						lung cancer; tryptophan; asparagine; aspartate; glutamate; arginine; microenvironment	ARGININOSUCCINATE SYNTHETASE; GLUTAMINE-METABOLISM; ARGININE METABOLISM; KYNURENINE PATHWAY; T-CELLS; EXPRESSION; ASPARAGINE; GROWTH; KRAS; PROLIFERATION	The observation that cancer acquires significant changes in its metabolism dates back nearly a century, to Otto Warburg noting that cancer cells preferentially utilize glycolysis even when there are no hypoxic conditions in the growth media. Altered energetics are thus considered a hallmark of cancer. However, it has become clear that altered metabolism is not limited to cellular energetic pathwa…	[Fahrmann, Johannes F.; Vykoukal, Jody V.] Univ Texas MD Anderson, Dept Clin Canc Prevent, Houston, TX USA; [Ostrin, Edwin J.] Univ Texas MD Anderson, Dept Gen Internal Med & Pulm Med, Houston, TX 77030 USA		Ostrin, EJ (通讯作者)，Univ Texas MD Anderson, Dept Gen Internal Med & Pulm Med, Houston, TX 77030 USA.	ejostrin@mdanderson.org		Fahrmann, Johannes/0000-0001-5088-0198	University of Texas MD Anderson Cancer Center Duncan Family Institute for Cancer Prevention and Risk Assessment	University of Texas MD Anderson Cancer Center Duncan Family Institute for Cancer Prevention and Risk Assessment	This work was additionally supported by a faculty fellowship from the University of Texas MD Anderson Cancer Center Duncan Family Institute for Cancer Prevention and Risk Assessment (JF).		83	6	8	3	8	FRONTIERS MEDIA SA	LAUSANNE	AVENUE DU TRIBUNAL FEDERAL 34, LAUSANNE, CH-1015, SWITZERLAND	2234-943X			FRONT ONCOL	Front. Oncol.	MAR 24	2020	10
J	Kang, JS				Kang, Jian-Sheng			Dietary restriction of amino acids for Cancer therapy	NUTRITION & METABOLISM			English	Review						Amino acid restriction; Cancer; Lysine; Kwashiorkor; Tryptophan; Arginine; Cachexia	TRANSFER-RNA SYNTHETASE; TRADITIONAL CHINESE MEDICINE; INTERFERON-GAMMA; GENE-EXPRESSION; LEUCINE SENSOR; BETA-GLUCANS; BODY-WEIGHT; T-CELLS; METABOLISM; MTORC1	Biosyntheses of proteins, nucleotides and fatty acids, are essential for the malignant proliferation and survival of cancer cells. Cumulating research findings show that amino acid restrictions are potential strategies for cancer interventions. Meanwhile, dietary strategies are popular among cancer patients. However, there is still lacking solid rationale to clarify what is the best strategy, why…	[Kang, Jian-Sheng] Zhengzhou Univ, Clin Syst Biol Labs, Affiliated Hosp 1, Zhengzhou 450052, Peoples R China		Kang, JS (通讯作者)，Zhengzhou Univ, Clin Syst Biol Labs, Affiliated Hosp 1, Zhengzhou 450052, Peoples R China.	kjs@zzu.edu.cn		Kang, Jian-Sheng/0000-0002-2603-9718	First Affiliated Hospital of Zhengzhou University	First Affiliated Hospital of Zhengzhou University	The author thanks all researchers in the related fields for their works that have made this comprehensive summary possible. The author is also grateful to the many authors for their papers that were uncited due to the limited space. The author is grateful for Ming Li, Cizhong Jiang and Liyong Wang's discussions. The author appreciates the support of the First Affiliated Hospital of Zhengzhou Univ…		108	19	20	7	11	BMC	LONDON	CAMPUS, 4 CRINAN ST, LONDON N1 9XW, ENGLAND		1743-7075		NUTR METAB	Nutr. Metab.	MAR 14	2020	17	1
J	Agnello, G; Alters, SE; Rowlinson, SW				Agnello, Giulia; Alters, Susan E.; Rowlinson, Scott W.			Preclinical safety and antitumor activity of the arginine-degrading therapeutic enzyme pegzilarginase, a PEGylated, cobalt-substituted recombinant human arginase 1	TRANSLATIONAL RESEARCH			English	Article							ARGININOSUCCINATE SYNTHETASE EXPRESSION; ADI-PEG 20; PHASE I/II; CANCER; DEIMINASE; DEPRIVATION; TUMORS; LUNG; METABOLISM; MELANOMAS	Metabolic remodeling contributes to the development and progression of some cancers and exposes them to vulnerabilities, including specific nutrient dependencies that can be targeted therapeutically. Arginine is a semiessential amino acid, and several cancers are unable to endogenously synthesize sufficient levels of arginine for survival and proliferation, most commonly due to reduced expression…	[Agnello, Giulia; Alters, Susan E.; Rowlinson, Scott W.] Aeglea BioTherapeut Inc, 901 S Mo Pac Expy Ste 250,Barton Oaks Plaza One, Austin, TX 78746 USA		Rowlinson, SW (通讯作者)，Aeglea BioTherapeut Inc, 901 S Mo Pac Expy Ste 250,Barton Oaks Plaza One, Austin, TX 78746 USA.	srowlinson@aegleabio.com			Aeglea BioTherapeutics, Inc.; Cancer Prevention and Research Institute of Texas [DP140031]	Aeglea BioTherapeutics, Inc.; Cancer Prevention and Research Institute of Texas	This study was funded by Aeglea BioTherapeutics, Inc. and the Cancer Prevention and Research Institute of Texas (Grant #DP140031). All authors are employees of, and have an equity interest in Aeglea BioTherapeutics Inc. All authors have read the journal's policy on disclosure of potential conflicts of interest. All authors have read the journal's authorship agreement and the manuscript has been r…		56	9	9	0	8	ELSEVIER SCIENCE INC	NEW YORK	STE 800, 230 PARK AVE, NEW YORK, NY 10169 USA	1931-5244	1878-1810		TRANSL RES	Transl. Res.	MAR	2020	217
J	Crestani, E; Harb, H; Charbonnier, LM; Leirer, J; Motsinger-Reif, A; Rachid, R; Phipatanakul, W; Kaddurah-Daouk, R; Chatila, TA				Crestani, Elena; Harb, Hani; Charbonnier, Louis-Marie; Leirer, Jonathan; Motsinger-Reif, Alison; Rachid, Rima; Phipatanakul, Wanda; Kaddurah-Daouk, Rima; Chatila, Talal A.			Untargeted metabolomic profiling identifies disease-specific signatures in food allergy and asthma	JOURNAL OF ALLERGY AND CLINICAL IMMUNOLOGY			English	Article						Asthma; food allergy; invariant natural killer T cells; metabolomics; metabolites; secondary bile acids; sphingolipids; tryptophan	GUT MICROBIOTA; BILE-ACID; SPHINGOLIPIDS; CHILDREN; CELLS; PREVALENCE; PROTEINS; LESSONS; OMICS	Background: Food allergy (FA) affects an increasing proportion of children for reasons that remain obscure. Novel disease biomarkers and curative treatment options are strongly needed. Objective: We sought to apply untargeted metabolomic profiling to identify pathogenic mechanisms and candidate disease biomarkers in patients with FA. Methods: Mass spectrometry-based untargeted metabolomic profili…	[Crestani, Elena; Harb, Hani; Charbonnier, Louis-Marie; Rachid, Rima; Phipatanakul, Wanda; Chatila, Talal A.] Harvard Med Sch, Div Immunol, Boston Childrens Hosp, Boston, MA 02115 USA; [Crestani, Elena; Harb, Hani; Charbonnier, Louis-Marie; Rachid, Rima; Phipatanakul, Wanda; Chatila, Talal A.] Harvard Med Sch, Dept Pediat, Boston, MA 02115 USA; [Leirer, Jonathan] North Carolina State Univ, Bioinf…		Chatila, TA (通讯作者)，Boston Childrens Hosp, Div Immunol, Karp Family Bldg,RB10-214,1 Blackfan Circle, Boston, MA 02115 USA.;Chatila, TA (通讯作者)，Harvard Med Sch, Karp Family Bldg,RB10-214,1 Blackfan Circle, Boston, MA 02115 USA.	talal.chatila@childrens.harvard.edu	Harb, Hani/J-6517-2019; Motsinger-Reif, Alison/I-4167-2018	Harb, Hani/0000-0001-8218-2538; Charbonnier, Louis-Marie/0000-0002-4594-7893; Motsinger-Reif, Alison/0000-0003-1346-2493	National Institutes of Health [R01 AI065617, R21 AI132843]	National Institutes of Health(United States Department of Health & Human ServicesNational Institutes of Health (NIH) - USA)	Supported in part by the National Institutes of Health (grant nos. R01 AI065617 and R21 AI132843, to T.A.C.).		57	44	44	7	19	MOSBY-ELSEVIER	NEW YORK	360 PARK AVENUE SOUTH, NEW YORK, NY 10010-1710 USA	0091-6749	1097-6825		J ALLERGY CLIN IMMUN	J. Allergy Clin. Immunol.	MAR	2020	145	3
J	Ferreira, C; Mesquita, I; Barbosa, AM; Osorio, NS; Torrado, E; Beauparlant, CJ; Droit, A; Cunha, C; Carvalho, A; Saha, B; Estaquier, J; Silvestre, R				Ferreira, Carolina; Mesquita, Ines; Barbosa, Ana Margarida; Osorio, Nuno Sampaio; Torrado, Egidio; Beauparlant, Charles-Joly; Droit, Arnaud; Cunha, Cristina; Carvalho, Agostinho; Saha, Bhaskar; Estaquier, Jerome; Silvestre, Ricardo			Glutamine supplementation improves the efficacy of miltefosine treatment for visceral leishmaniasis	PLOS NEGLECTED TROPICAL DISEASES			English	Article							T-CELLS; MACROPHAGE; METABOLISM; MOLECULES; PYRUVATE; MICE	Author summary Visceral leishmaniasis is a life threatening neglected tropical disease affecting around 500,000 and killing 50,000 individuals a year. Despite its obligatory dependence on host cell metabolism and the lack of effective, non-toxic, orally bioavailable anti-leishmanial drugs, Leishmania-perturbed host cell metabolomes and its relation to anti-leishmanial chemotherapy remains unexplo…	[Ferreira, Carolina; Mesquita, Ines; Barbosa, Ana Margarida; Osorio, Nuno Sampaio; Torrado, Egidio; Cunha, Cristina; Carvalho, Agostinho; Silvestre, Ricardo] Univ Minho, Sch Med, Life & Hlth Sci Res Inst ICVS, Braga, Portugal; [Ferreira, Carolina; Mesquita, Ines; Barbosa, Ana Margarida; Osorio, Nuno Sampaio; Torrado, Egidio; Cunha, Cristina; Carvalho, Agostinho; Silvestre, Ricardo] ICVS 3Bs PT Go…		Silvestre, R (通讯作者)，Univ Minho, Sch Med, Life & Hlth Sci Res Inst ICVS, Braga, Portugal.;Silvestre, R (通讯作者)，ICVS 3Bs PT Govt Associate Lab, Braga, Portugal.	ricardosilvestre@med.uminho.pt	Carvalho, Agostinho/D-2667-2009; Cunha, Cristina/AAH-9951-2021; Droit, Arnaud/AGZ-6283-2022; , ESTAQUIER/AAR-7799-2020; Ferreira, Carolina/AAT-3536-2020; Silvestre, Ricardo/C-7243-2011; Osório, Nuno S./AAF-4307-2020; Torrado, Egidio/T-5156-2018; Ferreira, Carolina/T-5197-2018	Carvalho, Agostinho/0000-0001-8935-8030; Cunha, Cristina/0000-0002-6002-5782; Droit, Arnaud/0000-0001-7922-790X; , ESTAQUIER/0000-0002-9432-8044; Silvestre, Ricardo/0000-0002-9270-2717; Osório, Nuno S./0000-0003-0949-5399; Torrado, Egidio/0000-0002-7462-8234; Ferreira, Carolina/0000-0002-6511-6878	Northern Portugal Regional Operational Programme (NORTE 2020), under the Portugal 2020 Partnership Agreement, through the European Regional Development Fund (FEDER) [NORTE-01-0145-FEDER-000013]; Fundacao para a Ciencia e Tecnologia (FCT) [PD/BDE/127830/2016, SFRH/BD/120127/2016, SFRH/BD/120371/2016, IF/00474/2014, IF/01390/2014, CEECIND/03628/2017, CEECIND/04600/2017, IF/00021/2014]; Infect-Era N…	Northern Portugal Regional Operational Programme (NORTE 2020), under the Portugal 2020 Partnership Agreement, through the European Regional Development Fund (FEDER); Fundacao para a Ciencia e Tecnologia (FCT)(Portuguese Foundation for Science and TechnologyEuropean Commission); Infect-Era Net (project INLEISH); Canada Research Chair program(Canada Research Chairs)	This work was supported by the Northern Portugal Regional Operational Programme (NORTE 2020), under the Portugal 2020 Partnership Agreement, through the European Regional Development Fund (FEDER) (NORTE-01-0145-FEDER-000013) and the Fundacao para a Ciencia e Tecnologia (FCT) (contracts PD/BDE/127830/2016 to CF, SFRH/BD/120127/2016 to IM, SFRH/BD/120371/2016 to AMB, IF/00474/2014 to NSO, IF/01390/…		45	14	14	0	2	PUBLIC LIBRARY SCIENCE	SAN FRANCISCO	1160 BATTERY STREET, STE 100, SAN FRANCISCO, CA 94111 USA	1935-2735			PLOS NEGLECT TROP D	Plos Neglect. Trop. Dis.	MAR	2020	14	3
J	Weyh, C; Kruger, K; Strasser, B				Weyh, Christopher; Krueger, Karsten; Strasser, Barbara			Physical Activity and Diet Shape the Immune System during Aging	NUTRIENTS			English	Review						aging; exercise; nutrition; immunosenescence; inflammaging; kynurenine pathway	KYNURENINE PATHWAY METABOLISM; SKELETAL-MUSCLE; CARDIOVASCULAR-DISEASE; CONTROLLED-TRIAL; FERMENTED MILK; ACUTE EXERCISE; T-CELLS; TRYPTOPHAN; PROTEIN; FISH	With increasing age, the immune system undergoes a remodeling process, termed immunosenescence, which is accompanied by considerable shifts in leukocyte subpopulations and a decline in various immune cell functions. Clinically, immunosenescence is characterized by increased susceptibility to infections, a more frequent reactivation of latent viruses, decreased vaccine efficacy, and an increased p…	[Weyh, Christopher; Krueger, Karsten] Univ Giessen, Inst Sports Sci, Dept Exercise Physiol & Sports Therapy, D-35394 Giessen, Germany; [Strasser, Barbara] Sigmund Freud Private Univ, Med Fac, A-1020 Vienna, Austria		Kruger, K (通讯作者)，Univ Giessen, Inst Sports Sci, Dept Exercise Physiol & Sports Therapy, D-35394 Giessen, Germany.	Christopher.Weyh@sport.uni-giessen.de; Karsten.krueger@sport.uni-giessen.de; Barbara.Strasser@med.sfu.ac.at	krueger, karsten/A-3062-2015; Strasser, Barbara/ABG-3013-2020	Kruger, Karsten/0000-0003-1506-8254; Strasser, Barbara/0000-0002-4318-5629					124	39	41	3	27	MDPI	BASEL	ST ALBAN-ANLAGE 66, CH-4052 BASEL, SWITZERLAND		2072-6643		NUTRIENTS	Nutrients	MAR	2020	12	3
J	Singh, A; Dashnyam, M; Chim, B; Escobar, TM; Dulcey, AE; Hu, X; Wilson, KM; Koganti, PP; Spinner, CA; Xu, X; Jadhav, A; Southall, N; Marugan, J; Selvaraj, V; Lazarevic, V; Muljo, SA; Ferrer, M				Singh, Anju; Dashnyam, Myagmarjav; Chim, Bryan; Escobar, Thelma M.; Dulcey, Andres E.; Hu, Xin; Wilson, Kelli M.; Koganti, Prasanthi P.; Spinner, Camille A.; Xu, Xin; Jadhav, Ajit; Southall, Noel; Marugan, Juan; Selvaraj, Vimal; Lazarevic, Vanja; Muljo, Stefan A.; Ferrer, Marc			Anxiolytic Drug FGIN-1-27 Ameliorates Autoimmunity by Metabolic Reprogramming of Pathogenic Th17 Cells	SCIENTIFIC REPORTS			English	Article							TRANSLOCATOR PROTEIN TSPO; NAIVE CD4(+); T-CELLS; T(H)17; DIFFERENTIATION; RECEPTOR; STEROIDOGENESIS; ACTIVATION; CYTOKINE; IMMUNITY	Th17 cells are critical drivers of autoimmune diseases and immunopathology. There is an unmet need to develop therapies targeting pathogenic Th17 cells for the treatment of autoimmune disorders. Here, we report that anxiolytic FGIN-1-27 inhibits differentiation and pathogenicity of Th17 cells in vitro and in vivo using the experimental autoimmune encephalomyelitis (EAE) model of Th17 cell-driven …	[Singh, Anju; Dashnyam, Myagmarjav; Dulcey, Andres E.; Hu, Xin; Wilson, Kelli M.; Xu, Xin; Jadhav, Ajit; Southall, Noel; Marugan, Juan; Ferrer, Marc] NIH, Div Preclin Innovat, Natl Ctr Adv Translat Sci NCATS, Rockville, MD 20850 USA; [Chim, Bryan; Escobar, Thelma M.; Muljo, Stefan A.] NIAID, Lab Immune Syst Biol, NIH, 9000 Rockville Pike, Bethesda, MD 20892 USA; [Koganti, Prasanthi P.; Selvaraj, …		Ferrer, M (通讯作者)，NIH, Div Preclin Innovat, Natl Ctr Adv Translat Sci NCATS, Rockville, MD 20850 USA.;Muljo, SA (通讯作者)，NIAID, Lab Immune Syst Biol, NIH, 9000 Rockville Pike, Bethesda, MD 20892 USA.;Lazarevic, V (通讯作者)，NCI, Expt Immunol Branch, NIH, Bldg 10, Bethesda, MD 20892 USA.	vanja.lazarevic@nih.gov; steian.muljo@nih.gov; marc.ferrer@nih.gov	Selvaraj, Vimal/AAC-2853-2022; Koganti, Prasanthi/ABB-2730-2020; Southall, Noel/H-8991-2012	Escobar, Thelma/0000-0001-5352-3903; Dashnyam, Myagmarjav/0000-0003-2307-3002; Koganti, Prasanthi/0000-0002-5452-389X; Southall, Noel/0000-0003-4500-880X	NIH Intramural Research Program of the NIAID; NCATS; NCI	NIH Intramural Research Program of the NIAID; NCATS(United States Department of Health & Human ServicesNational Institutes of Health (NIH) - USANIH National Center for Advancing Translational Sciences (NCATS)); NCI(United States Department of Health & Human ServicesNational Institutes of Health (NIH) - USANIH National Cancer Institute (NCI))	Our work was funded by the NIH Intramural Research Program of the NIAID, NCI and NCATS. The authors declare no competing financial interests. We thank Patrick Burr (NIAID) for constructing RNA-seq libraries, Madeline Wong (NIAID) for sequencing, and Amir Foroushani (NIAID) for additional bioinformatics assistance and support; NIAID Office of Cyber Infrastructure and Computational Biology for high…		40	4	4	0	1	NATURE PUBLISHING GROUP	LONDON	MACMILLAN BUILDING, 4 CRINAN ST, LONDON N1 9XW, ENGLAND	2045-2322			SCI REP-UK	Sci Rep	FEB 28	2020	10	1
J	Marchingo, JM; Sinclair, LV; Howden, AJM; Cantrell, DA				Marchingo, Julia M.; Sinclair, Linda, V; Howden, Andrew J. M.; Cantrell, Doreen A.			Quantitative analysis of how Myc controls T cell proteomes and metabolic pathways during T cell activation	ELIFE			English	Article							C-MYC; PHOSPHORYLATION; LYMPHOCYTES; EXPRESSION; GLUCOSE	T cell expansion and differentiation are critically dependent on the transcription factor c-Myc (Myc). Herein we use quantitative mass-spectrometry to reveal how Myc controls antigen receptor driven cell growth and proteome restructuring in murine T cells. Analysis of copy numbers per cell of >7000 proteins provides new understanding of the selective role of Myc in controlling the protein machine…	[Marchingo, Julia M.; Sinclair, Linda, V; Howden, Andrew J. M.; Cantrell, Doreen A.] Univ Dundee, Sch Life Sci, Cell Signalling & Immunol Div, Dundee, Scotland		Sinclair, LV; Cantrell, DA (通讯作者)，Univ Dundee, Sch Life Sci, Cell Signalling & Immunol Div, Dundee, Scotland.	l.v.sinclair@dundee.ac.uk; d.a.cantrell@dundee.ac.uk	Marchingo, Julia/AAQ-6970-2021	Marchingo, Julia/0000-0001-8823-9718; Howden, Andrew/0000-0002-4332-9469; Cantrell, Doreen/0000-0001-7525-3350	Wellcome [097418/Z/11/Z, 205023/Z/16/Z, 202950/Z/16/Z]; European Molecular Biology Organization [ALTF 1543-2015]; H2020 Marie Sklodowska-Curie Actions [705984]	Wellcome; European Molecular Biology Organization(European Molecular Biology Organization (EMBO)); H2020 Marie Sklodowska-Curie Actions	Wellcome 097418/Z/11/Z Doreen A Cantrell; Wellcome 205023/Z/16/Z Doreen A Cantrell; Wellcome 202950/Z/16/Z Doreen A Cantrell; European Molecular Biology Organization ALTF 1543-2015 Julia M Marchingo; H2020 Marie Sklodowska-Curie Actions 705984 Julia M Marchingo Doreen A Cantrell; The funders had no role in study design, data collection and interpretation, or the decision to submit the work for pu…		41	49	50	1	7	ELIFE SCIENCES PUBLICATIONS LTD	CAMBRIDGE	SHERATON HOUSE, CASTLE PARK, CAMBRIDGE, CB3 0AX, ENGLAND	2050-084X			ELIFE	eLife	FEB 5	2020	9
J	Hayward, SL; Scharer, CD; Cartwright, EK; Takamura, S; Li, ZRT; Boss, JM; Kohlmeier, JE				Hayward, Sarah L.; Scharer, Christopher D.; Cartwright, Emily K.; Takamura, Shiki; Li, Zheng-Rong Tiger; Boss, Jeremy M.; Kohlmeier, Jacob E.			Environmental cues regulate epigenetic reprogramming of airway-resident memory CD8(+) T cells	NATURE IMMUNOLOGY			English	Article							CUTTING EDGE; TRANSCRIPTIONAL PROGRAM; VIRUS; TISSUE; EXPRESSION; INFECTION; MACROPHAGE; ANTIGEN; STRESS; MICE	Tissue-resident memory T cells (T-RM cells) are critical for cellular immunity to respiratory pathogens and reside in both the airways and the interstitium. In the present study, we found that the airway environment drove transcriptional and epigenetic changes that specifically regulated the cytolytic functions of airway T-RM cells and promoted apoptosis due to amino acid starvation and activatio…	[Hayward, Sarah L.; Scharer, Christopher D.; Cartwright, Emily K.; Li, Zheng-Rong Tiger; Boss, Jeremy M.; Kohlmeier, Jacob E.] Emory Univ, Sch Med, Dept Microbiol & Immunol, Atlanta, GA 30322 USA; [Takamura, Shiki] Kindai Univ, Dept Immunol, Fac Med, Osaka, Japan; [Kohlmeier, Jacob E.] Emory UGA Ctr Excellence Influenza Res & Surveill, Atlanta, GA 30322 USA		Kohlmeier, JE (通讯作者)，Emory Univ, Sch Med, Dept Microbiol & Immunol, Atlanta, GA 30322 USA.;Kohlmeier, JE (通讯作者)，Emory UGA Ctr Excellence Influenza Res & Surveill, Atlanta, GA 30322 USA.	jkohlmeier@emory.edu		Kohlmeier, Jacob/0000-0002-7209-6641; Boss, Jeremy/0000-0002-2432-1840	NIH Tetramer Core Facility [HHSN272201300006C]; NIH [F31 HL136101, R01HL122559, R01HL138508]; Centers of Excellence in Influenza Research and Surveillance [HHSN272201400004C, 1R01AI113021, P01AI125180-01]	NIH Tetramer Core Facility(United States Department of Health & Human ServicesNational Institutes of Health (NIH) - USA); NIH(United States Department of Health & Human ServicesNational Institutes of Health (NIH) - USA); Centers of Excellence in Influenza Research and Surveillance	We thank the New York University Genome Technology Center and University of Albama at Birmingham Helfin Genomics Core for Illumina sequencing, the Emory Integrated Genomics Core for sequencing library Bioanalyzer expertise, Children's Healthcare of Atlanta and Emory University Pediatric Flow Cytometry Core for cell sorting and the NIH Tetramer Core Facility (contract no. HHSN272201300006C). This …		51	41	41	1	9	NATURE PUBLISHING GROUP	NEW YORK	75 VARICK ST, 9TH FLR, NEW YORK, NY 10013-1917 USA	1529-2908	1529-2916		NAT IMMUNOL	Nat. Immunol.	MAR	2020	21	3
J	Charpentier, JC; Chen, D; Lapinski, PE; Turner, J; Grigorova, I; Swanson, JA; King, PD				Charpentier, John C.; Chen, Di; Lapinski, Philip E.; Turner, Jackson; Grigorova, Irina; Swanson, Joel A.; King, Philip D.			Macropinocytosis drives T cell growth by sustaining the activation of mTORC1	NATURE COMMUNICATIONS			English	Article							SMALL-MOLECULE INHIBITOR; AMINO; PHAGOCYTOSIS; ENDOCYTOSIS; MECHANISM; PROTEIN; TARGET	Macropinocytosis is an evolutionarily-conserved, large-scale, fluid-phase form of endocytosis that has been ascribed different functions including antigen presentation in macrophages and dendritic cells, regulation of receptor density in neurons, and regulation of tumor growth under nutrient-limiting conditions. However, whether macropinocytosis regulates the expansion of non-transformed mammalia…	[Charpentier, John C.; Chen, Di; Lapinski, Philip E.; Turner, Jackson; Grigorova, Irina; Swanson, Joel A.; King, Philip D.] Univ Michigan, Dept Microbiol & Immunol, Med Sch, Ann Arbor, MI 48109 USA		King, PD (通讯作者)，Univ Michigan, Dept Microbiol & Immunol, Med Sch, Ann Arbor, MI 48109 USA.	kingp@umich.edu	Swanson, Joel A/P-4362-2014; Grigorova, Irina/AAR-8795-2020	Swanson, Joel A/0000-0003-0900-8212; Grigorova, Irina/0000-0002-4963-7403; Charpentier, John/0000-0001-9488-8239	NIH [R01 GM110215, AI T32007413]; Rackham Graduate School Merit Fellowship	NIH(United States Department of Health & Human ServicesNational Institutes of Health (NIH) - USA); Rackham Graduate School Merit Fellowship	J.C.C. was supported by NIH AI T32007413 Research Training in Experimental Immunology Training Grant and a Rackham Graduate School Merit Fellowship. J.A.S. was supported by NIH grant R01 GM110215.		32	21	22	1	5	NATURE PUBLISHING GROUP	LONDON	MACMILLAN BUILDING, 4 CRINAN ST, LONDON N1 9XW, ENGLAND	2041-1723			NAT COMMUN	Nat. Commun.	JAN 10	2020	11	1
J	Cibrian, D; Castillo-Gonzalez, R; Fernandez-Gallego, N; de la Fuente, H; Jorge, I; Saiz, ML; Punzon, C; Ramirez-Huesca, M; Vicente-Manzanares, M; Fresno, M; Dauden, E; Fraga-Fernandez, J; Vazquez, J; Aragones, J; Sanchez-Madrid, F				Cibrian, Danay; Castillo-Gonzalez, Raquel; Fernandez-Gallego, Nieves; de la Fuente, Hortensia; Jorge, Inmaculada; Laura Saiz, Maria; Punzon, Carmen; Ramirez-Huesca, Marta; Vicente-Manzanares, Miguel; Fresno, Manuel; Dauden, Esteban; Fraga-Fernandez, Javier; Vazquez, Jesus; Aragones, Julian; Sanchez-Madrid, Francisco			Targeting L-type amino acid transporter 1 in innate and adaptive T cells efficiently controls skin inflammation	JOURNAL OF ALLERGY AND CLINICAL IMMUNOLOGY			English	Article						L-type amino acid transporter 1; SLC7A5; psoriasis; gamma delta T cells; T(H)17; mammalian target of rapamycin	PSORIASIS; IL-17; EXPRESSION; ACTIVATION; EXPANSION; PATHWAYS; MEMORY; MYD88; LAT1	Background: Psoriasis is a frequent inflammatory skin disease that is mainly mediated by IL-23, IL-1 beta, and IL-17 cytokines. Although psoriasis is a hyperproliferative skin disorder, the possible role of amino acid transporters has remained unexplored. Objective: We sought to investigate the role of the essential amino acid transporter L-type amino acid transporter (LAT) 1 (SLC7A5) in psoriasi…	[Cibrian, Danay; Castillo-Gonzalez, Raquel; Fernandez-Gallego, Nieves; de la Fuente, Hortensia; Laura Saiz, Maria; Sanchez-Madrid, Francisco] UAM, Hosp Princesa, Inst Invest Sanitaria Princesa, Immunol Serv, Madrid, Spain; [Cibrian, Danay; Castillo-Gonzalez, Raquel; Fernandez-Gallego, Nieves; de la Fuente, Hortensia; Jorge, Inmaculada; Laura Saiz, Maria; Ramirez-Huesca, Marta; Vazquez, Jesus; San…		Sanchez-Madrid, F (通讯作者)，Inst Invest Sanitaria Princesa IIS IP, Diego Leon 62, Madrid 28006, Spain.	fsmadrid@salud.madrid.org	Vicente-Manzanares, Miguel/H-1010-2018; Vazquez, Jesus/B-7697-2015; Fernández Gallego, Nieves/AAB-8794-2022; Sanchez-Madrid, Francisco/M-7889-2016	Vicente-Manzanares, Miguel/0000-0001-5943-3220; Vazquez, Jesus/0000-0003-1461-5092; Sanchez-Madrid, Francisco/0000-0001-5303-0762; Fernandez-Gallego Anaya, Nieves/0000-0002-6968-1444; Saiz Alvarez, Maria Laura/0000-0002-3966-212X; Castillo-Gonzalez, Raquel/0000-0002-9877-2126	Spanish Ministry of Economy and Competitiveness [SAF 2017-82886-R, PI17/01972, SAF 2013-42850-R]; Comunidad de Madrid [S2017/BMD-3671-INFLAMUNE-CM]; CIBERCV; Instituto de Salud Carlos III [BIOIMID PIE13/041]; Fundacion La Marato TV3 [20152330 31]; FUNDACION BBVA A EQUIPOS DE INVESTIGACION CIENTIFICA 2018; la Caixa'' Banking Foundation [HR17-00016]; Agencia Estatal de Investigacion, Fondo Europeo …	Spanish Ministry of Economy and Competitiveness(Spanish Government); Comunidad de Madrid(Comunidad de Madrid); CIBERCV; Instituto de Salud Carlos III(Instituto de Salud Carlos IIIEuropean Commission); Fundacion La Marato TV3; FUNDACION BBVA A EQUIPOS DE INVESTIGACION CIENTIFICA 2018; la Caixa'' Banking Foundation(La Caixa Foundation); Agencia Estatal de Investigacion, Fondo Europeo de Desarrollo …	Supported by grants SAF 2017-82886-R (to F.S.-M.), PI17/01972 (to E.D.), and SAF 2013-42850-R (to M.F.) from the Spanish Ministry of Economy and Competitiveness; CAM (S2017/BMD-3671-INFLAMUNE-CM) from the Comunidad de Madrid (to F.S.-M.); and CIBERCV, BIOIMID PIE13/041 from Instituto de Salud Carlos III and Fundacion La Marato TV3 (20152330 31). The project leading to these results has also recei…		54	24	24	3	8	MOSBY-ELSEVIER	NEW YORK	360 PARK AVENUE SOUTH, NEW YORK, NY 10010-1710 USA	0091-6749	1097-6825		J ALLERGY CLIN IMMUN	J. Allergy Clin. Immunol.	JAN	2020	145	1
J	Hu, C; Pang, B; Lin, GZ; Zhen, Y; Yi, HF				Hu, Cong; Pang, Bo; Lin, Guangzhu; Zhen, Yu; Yi, Huanfa			Energy metabolism manipulates the fate and function of tumour myeloid-derived suppressor cells	BRITISH JOURNAL OF CANCER			English	Review							NITRIC-OXIDE SYNTHASE; IMMUNE SUPPRESSION; ACID-TRANSPORT; T-CELLS; ARGININE; CANCER; EXPRESSION; RESPONSES; IDO; DIFFERENTIATION	In recent years, a large number of studies have been carried out in the field of immune metabolism, highlighting the role of metabolic energy reprogramming in altering the function of immune cells. Myeloid-derived suppressor cells (MDSCs) are a heterogeneous population of cells generated during a large array of pathological conditions, such as cancer, inflammation, and infection, and show remarka…	[Hu, Cong; Pang, Bo; Yi, Huanfa] First Hosp Jilin Univ, Cent Lab, Changchun 130031, Jilin, Peoples R China; [Hu, Cong; Yi, Huanfa] Minist Educ, Key Lab Organ Regenerat & Transplantat, Changchun 130021, Jilin, Peoples R China; [Hu, Cong] First Hosp Jilin Univ, Ctr Prenatal Diag, Ctr Reprod Med, Changchun 130021, Jilin, Peoples R China; [Pang, Bo; Lin, Guangzhu] First Hosp Jilin Univ, Dept Cardiol,…		Yi, HF (通讯作者)，First Hosp Jilin Univ, Cent Lab, Changchun 130031, Jilin, Peoples R China.;Yi, HF (通讯作者)，Minist Educ, Key Lab Organ Regenerat & Transplantat, Changchun 130021, Jilin, Peoples R China.	yihuanfa@jlu.edu.cn			National Natural Science Foundation of China [81671592]; Science and Technology Department of Jilin Province [20180101110JC, 20190201140JC]	National Natural Science Foundation of China(National Natural Science Foundation of China (NSFC)); Science and Technology Department of Jilin Province	The research is supported by the grant from the National Natural Science Foundation of China (81671592) and the Science and Technology Department of Jilin Province (20180101110JC, 20190201140JC).		107	18	20	3	6	NATURE PUBLISHING GROUP	LONDON	MACMILLAN BUILDING, 4 CRINAN ST, LONDON N1 9XW, ENGLAND	0007-0920	1532-1827		BRIT J CANCER	Br. J. Cancer	JAN	2020	122	1
J	Joisten, N; Kummerhoff, F; Koliamitra, C; Schenk, A; Walzik, D; Hardt, L; Knoop, A; Thevis, M; Kiesl, D; Metcalfe, AJ; Bloch, W; Zimmer, P				Joisten, Niklas; Kummerhoff, Felix; Koliamitra, Christina; Schenk, Alexander; Walzik, David; Hardt, Luca; Knoop, Andre; Thevis, Mario; Kiesl, David; Metcalfe, Alan J.; Bloch, Wilhelm; Zimmer, Philipp			Exercise and the Kynurenine pathway: Current state of knowledge and results from a randomized cross-over study comparing acute effects of endurance and resistance training	EXERCISE IMMUNOLOGY REVIEW			English	Review						Exercise; Kynurenine Pathway; Endurance Exercise; Resistance Exercise; Immune system	SKELETAL-MUSCLE; INDOLEAMINE 2,3-DIOXYGENASE; CELL PROLIFERATION; QUINOLINIC ACID; T-CELL; TRYPTOPHAN; METABOLISM; INHIBITION; INDUCTION; ADAPTATIONS	Introduction: The essential amino acid tryptophan (TRP) is primarily degraded through the kynurenine (KYN) pathway, which is dysregulated in several chronic diseases. KYN pathway metabolites have immune- and neuro-modulatory properties and are involved in the de novo synthesis of nicotinamide adenine dinucleotide (NAD(+)). Currently, little evidence exists demonstrating that physical exercise may…	[Joisten, Niklas; Kummerhoff, Felix; Koliamitra, Christina; Schenk, Alexander; Walzik, David; Hardt, Luca; Metcalfe, Alan J.; Bloch, Wilhelm; Zimmer, Philipp] German Sport Univ Cologne, Inst Cardiovasc Res & Sports Med, Dept Mol & Cellular Sports Med, Cologne, Germany; [Knoop, Andre; Thevis, Mario] German Sport Univ Cologne, Ctr Prevent Doping Res, Inst Biochem, Cologne, Germany; [Kiesl, David] J…		Zimmer, P (通讯作者)，Tech Univ Dortmund, Inst Sport & Sport Sci, Dept Performance & Hlth Sports Med, Otto Hahn Str 3, D-44227 Dortmund, Germany.	philipp.zimmer@tu-dortmund.de	Joisten, Niklas/AAL-9125-2021	Joisten, Niklas/0000-0002-9947-8746; Walzik, David/0000-0002-9577-1435					73	38	38	5	8	W W F VERLAGSGESELLSCHAFT GMBH	GREVEN	AM EGGENKAMP 37-39, 48268 GREVEN, GERMANY	1077-5552			EXERC IMMUNOL REV	Exerc. Immunol. Rev.		2020	26
J	Ma, WW; Bi, JJ; Zhao, CF; Zhang, ZG; Liu, TX; Zhang, GS				Ma, Weiwei; Bi, Jingjing; Zhao, Chuanfang; Zhang, Zhiguo; Liu, Tongxin; Zhang, Guisheng			Synthesis and biological activities of amino acids functionalized alpha-GalCer analogues	BIOORGANIC & MEDICINAL CHEMISTRY			English	Article						alpha-GalCer; iNKT cells; Th1 response; Amino acids functionalized alpha-GalCers	NKT CELL RESPONSES; KILLER T-CELLS; GALACTOSYLCERAMIDE ANALOGS; CD1D; RECOGNITION; CERAMIDE; ANTIGENS; DESIGN; HYPORESPONSIVENESS; POLARIZATION	Invariant natural killer T-cells (iNKT-cells) are promising targets for manipulating the immune system, which can rapidly release a large amount of Th1 and Th2 cytokines upon the engagement of their T cell receptor with glycolipid antigens presented by CD1d. In this paper, we wish to report a novel series of alpha-GalCer analogues which were synthesized by incorporation of L-amino acid methyl est…	[Ma, Weiwei; Bi, Jingjing; Zhang, Zhiguo; Liu, Tongxin; Zhang, Guisheng] Henan Normal Univ, Collaborat Innovat Ctr Henan Prov Green Mfg Fine, Minist Educ,Henan Key Lab Organ Funct Mol & Drug, Sch Chem & Chem Engn,Key Lab Green Chem Media & R, Xinxiang 453007, Henan, Peoples R China; [Zhao, Chuanfang] Univ Chinese Acad Sci, Sch Chem Sci, Beijing 100049, Peoples R China		Bi, JJ; Zhang, GS (通讯作者)，Henan Normal Univ, Collaborat Innovat Ctr Henan Prov Green Mfg Fine, Minist Educ,Henan Key Lab Organ Funct Mol & Drug, Sch Chem & Chem Engn,Key Lab Green Chem Media & R, Xinxiang 453007, Henan, Peoples R China.	bijingjing2008@126.com; zgs@htu.cn			NNSFC [21702051, U1604285, 21877206]; Key Scientific and Technological Project of Henan Province [17A350006]; Postdoctoral Science Foundation of Henan Province [001802033]; Henan Normal University Research Foundation for the Doctoral Program [qd15108]; Henan Normal University Science Foundation for Young Scholars [2016QK10]	NNSFC(National Natural Science Foundation of China (NSFC)); Key Scientific and Technological Project of Henan Province; Postdoctoral Science Foundation of Henan Province; Henan Normal University Research Foundation for the Doctoral Program; Henan Normal University Science Foundation for Young Scholars	We thanks the NNSFC (21702051, U1604285 and 21877206), the Key Scientific and Technological Project of Henan Province (17A350006), the Postdoctoral Science Foundation of Henan Province (001802033), the Henan Normal University Research Foundation for the Doctoral Program (qd15108), the Henan Normal University Science Foundation for Young Scholars (2016QK10). We thank Prof. Min Fang from Institute …		57	2	2	0	17	PERGAMON-ELSEVIER SCIENCE LTD	OXFORD	THE BOULEVARD, LANGFORD LANE, KIDLINGTON, OXFORD OX5 1GB, ENGLAND	0968-0896	1464-3391		BIOORGAN MED CHEM	Bioorg. Med. Chem.	JAN 1	2020	28	1
J	Nguyen, DJM; Theodoropoulos, G; Li, YY; Wu, CJ; Sha, W; Feun, LG; Lampidis, TJ; Savaraj, N; Wangpaichitr, M				Nguyen, Dan J. M.; Theodoropoulos, George; Li, Ying-Ying; Wu, Chunjing; Sha, Wei; Feun, Lynn G.; Lampidis, Theodore J.; Savaraj, Niramol; Wangpaichitr, Medhi			Targeting the Kynurenine Pathway for the Treatment of Cisplatin-Resistant Lung Cancer	MOLECULAR CANCER RESEARCH			English	Article							ARYL-HYDROCARBON RECEPTOR; AMINO-ACID TRANSPORTER; X(C)(-) CYSTINE/GLUTAMATE ANTIPORTER; INDOLEAMINE 2,3-DIOXYGENASE; T-CELLS; EXPRESSION; HYPOXIA; SENSITIVITY; INHIBITION; IDENTIFICATION	Cisplatin resistance is a major barrier in the effective treatment of lung cancer. Cisplatin-resistant (CR) lung cancer cells do not primarily use glucose but rather consume amino acids such as glutamine and tryptophan (Trp) for survival. CR cells activate the kynurenine (KYN) pathway (KP) to cope with excessive reactive oxygen species (ROS) and maintain homeostasis for growth and proliferation. …	[Nguyen, Dan J. M.; Theodoropoulos, George; Li, Ying-Ying; Wu, Chunjing; Sha, Wei; Savaraj, Niramol; Wangpaichitr, Medhi] Miami VA Healthcare Syst, Dept Vet Affairs, Res Serv, Miami, FL 33125 USA; [Feun, Lynn G.; Savaraj, Niramol] Univ Miami, Miller Sch Med, Dept Med Hematol Oncol, Miami, FL 33136 USA; [Lampidis, Theodore J.] Univ Miami, Miller Sch Med, Dept Cell Biol, Miami, FL 33136 USA; [Wangp…		Savaraj, N; Wangpaichitr, M (通讯作者)，Miami VA Healthcare Syst, 1201 NW 16th St,Res 151, Miami, FL 33125 USA.	nsavaraj@med.miami.edu; mwangpaichitr@med.miami.edu			BLRD [1BX003328, 1K2BX001289, 1I01BX004371]	BLRD	The authors thank Drs. Mustafa Tekin and Jingyu Huang (Division of Clinical and Translational Genetics, University of Miami) for helping them with amino acid levels analysis. This work is supported by BLR&D Merit Review Award (1BX003328; to N. Savaraj) and by BLR&D Career Development Award-2 (1K2BX001289) and Merit Review Award (1I01BX004371; to M. Wangpaichitr).		57	19	19	0	7	AMER ASSOC CANCER RESEARCH	PHILADELPHIA	615 CHESTNUT ST, 17TH FLOOR, PHILADELPHIA, PA 19106-4404 USA	1541-7786	1557-3125		MOL CANCER RES	Mol. Cancer Res.	JAN	2020	18	1
J	Opitz, CA; Patterson, LFS; Mohapatra, SR; Dewi, DL; Sadik, A; Platten, M; Trump, S				Opitz, Christiane A.; Patterson, Luis F. Somarribas; Mohapatra, Soumya R.; Dewi, Dyah L.; Sadik, Ahmed; Platten, Michael; Trump, Saskia			The therapeutic potential of targeting tryptophan catabolism in cancer	BRITISH JOURNAL OF CANCER			English	Review							ARYL-HYDROCARBON RECEPTOR; INDOLEAMINE 2,3-DIOXYGENASE 1; TUMORAL IMMUNE RESISTANCE; LONG-TERM SURVIVAL; REGULATORY T-CELLS; DENDRITIC CELLS; KYNURENINE PATHWAY; IDO1 INHIBITORS; LUNG-CANCER; INFILTRATING LYMPHOCYTES	Based on its effects on both tumour cell intrinsic malignant properties as well as anti-tumour immune responses, tryptophan catabolism has emerged as an important metabolic regulator of cancer progression. Three enzymes, indoleamine-2,3-dioxygenase 1 and 2 (IDO1/2) and tryptophan-2,3-dioxygenase (TDO2), catalyse the first step of the degradation of the essential amino acid tryptophan (Trp) to kyn…	[Opitz, Christiane A.; Patterson, Luis F. Somarribas; Mohapatra, Soumya R.; Dewi, Dyah L.; Sadik, Ahmed] German Canc Res Ctr, DKTK Brain Canc Metab Grp, Heidelberg, Germany; [Opitz, Christiane A.] Univ Hosp Heidelberg, Neurol Clin, Heidelberg, Germany; [Opitz, Christiane A.] Univ Hosp Heidelberg, Natl Ctr Tumor Dis, Heidelberg, Germany; [Patterson, Luis F. Somarribas; Sadik, Ahmed] Heidelberg Uni…		Opitz, CA (通讯作者)，German Canc Res Ctr, DKTK Brain Canc Metab Grp, Heidelberg, Germany.;Opitz, CA (通讯作者)，Univ Hosp Heidelberg, Neurol Clin, Heidelberg, Germany.;Opitz, CA (通讯作者)，Univ Hosp Heidelberg, Natl Ctr Tumor Dis, Heidelberg, Germany.	c.opitz@dkfz.de	Trump, Saskia/ABG-5182-2021; Opitz, Christiane A/I-9507-2012; Platten, Michael/F-2902-2013	Opitz, Christiane A/0000-0001-5575-9821; Platten, Michael/0000-0002-4746-887X; Somarribas Patterson, Luis Felipe/0000-0002-8919-6024; Trump, Saskia/0000-0002-9894-1807; Sadik, Ahmed/0000-0002-0328-1990	BMBF e:Med initiative (GlioPATH) [01ZX1402]; European Union [754688]; University of Costa Rica (UCR); Costa Rica's Ministry of Science, Technology and Telecommunications (MICITT)	BMBF e:Med initiative (GlioPATH)(Federal Ministry of Education & Research (BMBF)); European Union(European Commission); University of Costa Rica (UCR); Costa Rica's Ministry of Science, Technology and Telecommunications (MICITT)	This work was supported by grants from the BMBF e:Med initiative (GlioPATH, 01ZX1402) to S.T. and C.A.O. C.A.O. and A.S. were supported by funding from the European Union's Horizon 2020 research and innovation programme under grant agreement no. 754688. L.F.S.P. was supported by scholarships from the University of Costa Rica (UCR) and Costa Rica's Ministry of Science, Technology and Telecommunica…		214	82	84	7	40	SPRINGERNATURE	LONDON	CAMPUS, 4 CRINAN ST, LONDON, N1 9XW, ENGLAND	0007-0920	1532-1827		BRIT J CANCER	Br. J. Cancer	JAN	2020	122	1
J	Zhang, CX; Wang, HY; Yin, L; Mao, YY; Zhou, W				Zhang, Chen-xing; Wang, Hui-yu; Yin, Lei; Mao, You-ying; Zhou, Wei			Immunometabolism in the pathogenesis of systemic lupus erythematosus	JOURNAL OF TRANSLATIONAL AUTOIMMUNITY			English	Review						Systemic lupus erythematosus (SLE); Metabolic programs; Immune response; Pathogenesis	CD4(+) T-CELLS; FATTY-ACID OXIDATION; METABOLIC SYNDROME; MAMMALIAN TARGET; DENDRITIC CELLS; B-CELLS; MACROPHAGE ACTIVATION; SIGNALING PATHWAY; DNA METHYLATION; ORGAN DAMAGE	Systemic lupus erythematosus (SLE) is a typical autoimmune disease characterized by chronic inflammation and pathogenic auto-antibodies. Apart from B cells, dysregulation of other immune cells also plays an essential role in the pathogenesis and development of the disease including CD4(+)T cells, dendritic cells, macrophages and neutrophils. Since metabolic programs control immune cell fate and f…	[Zhang, Chen-xing; Yin, Lei; Mao, You-ying; Zhou, Wei] Shanghai Jiao Tong Univ, Shanghai Childrens Med Ctr, Dept Nephrol, Sch Med, Shanghai 200127, Peoples R China; [Wang, Hui-yu] Univ Munster, Inst Physiol Chem & Pathobiochem, D-48149 Munster, Germany		Zhou, W (通讯作者)，1678 Dongfang Rd, Shanghai, Peoples R China.	zwqq121@sina.com							143	11	12	2	5	ELSEVIER	AMSTERDAM	RADARWEG 29, 1043 NX AMSTERDAM, NETHERLANDS	2589-9090			J TRANSL AUTOIMMUN	J. Transl. Autoimmun.		2020	3
J	Shi, H; Chapman, NM; Wen, J; Guy, C; Long, LY; Dhungana, Y; Rankin, S; Pelletier, S; Vogel, P; Wang, H; Peng, JM; Guan, KL; Chi, HB				Shi, Hao; Chapman, Nicole M.; Wen, Jing; Guy, Cliff; Long, Lingyun; Dhungana, Yogesh; Rankin, Sherri; Pelletier, Stephane; Vogel, Peter; Wang, Hong; Peng, Junmin; Guan, Kun-Liang; Chi, Hongbo			Amino Acids License Kinase mTORC1 Activity and Treg Cell Function via Small G Proteins Rag and Rheb	IMMUNITY			English	Article							REGULATORY T-CELLS; DIFFERENTIATION; RECEPTOR; EFFECTOR; FOXP3; MAINTENANCE; HOMEOSTASIS; QUIESCENCE; GLUTAMINE; SIGNALS	Regulatory T (Treg) cells are critical mediators of immune tolerance whose activity depends upon T cell receptor (TCR) and mTORC1 kinase signaling, but the mechanisms that dictate functional activation of these pathways are incompletely understood. Here, we showed that amino acids license Treg cell function by priming and sustaining TCR-induced mTORC1 activity. mTORC1 activation was induced by am…	[Shi, Hao; Chapman, Nicole M.; Wen, Jing; Guy, Cliff; Long, Lingyun; Dhungana, Yogesh; Rankin, Sherri; Pelletier, Stephane; Chi, Hongbo] St Jude Childrens Res Hosp, Dept Immunol, 332 N Lauderdale St, Memphis, TN 38105 USA; [Vogel, Peter] St Jude Childrens Res Hosp, Dept Pathol, 332 N Lauderdale St, Memphis, TN 38105 USA; [Wang, Hong; Peng, Junmin] St Jude Childrens Res Hosp, Dept Struct Biol & De…		Chi, HB (通讯作者)，St Jude Childrens Res Hosp, Dept Immunol, 332 N Lauderdale St, Memphis, TN 38105 USA.	hongbo.chi@stjude.org	SHI, HAO/ABE-4662-2020; Vogel, Peter/N-2490-2018; Chi, Hongbo/M-9397-2018; Wang, Hong/AAE-2340-2019; Peng, Junmin/N-2614-2018; Guan, Kun-Liang/ADK-7088-2022	SHI, HAO/0000-0002-2796-629X; Vogel, Peter/0000-0002-7535-0545; Chi, Hongbo/0000-0002-9997-2496; Wang, Hong/0000-0002-6215-6348; Peng, Junmin/0000-0003-0472-7648; Dhungana, Yogesh/0000-0002-4021-0075	NIH [5R01AG053987, CA196878, AI105887, AI131703, AI140761, CA176624, CA221290]; NATIONAL CANCER INSTITUTE [R01CA221290] Funding Source: NIH RePORTER; NATIONAL INSTITUTE OF ALLERGY AND INFECTIOUS DISEASES [R01AI150514, R37AI105887, R01AI150241, R01AI131703, R01AI140761] Funding Source: NIH RePORTER; NATIONAL INSTITUTE ON AGING [R01AG053987] Funding Source: NIH RePORTER	NIH(United States Department of Health & Human ServicesNational Institutes of Health (NIH) - USA); NATIONAL CANCER INSTITUTE(United States Department of Health & Human ServicesNational Institutes of Health (NIH) - USANIH National Cancer Institute (NCI)); NATIONAL INSTITUTE OF ALLERGY AND INFECTIOUS DISEASES(United States Department of Health & Human ServicesNational Institutes of Health (NIH) - U…	We acknowledge A. Rudensky for the Foxp3Cre mice (Chinen et al., 2016), Y. Wang for editing the manuscript, M. Hendren and A. KC for animal colony management, the St. Jude Immunology FACS core facility for cell sorting, The Hartwell Center for microarray analysis, and Transgenic and Gene Knockout Shared Resources for generation of mice. This work was supported by NIH grants 5R01AG053987 (to J.P.)…		61	41	42	2	11	CELL PRESS	CAMBRIDGE	50 HAMPSHIRE ST, FLOOR 5, CAMBRIDGE, MA 02139 USA	1074-7613	1097-4180		IMMUNITY	Immunity	DEC 17	2019	51	6
J	Alghamdi, M; Alasmari, D; Assiri, A; Mattar, E; Aljaddawi, AA; Alattas, SG; Redwan, EM				Alghamdi, Mohammed; Alasmari, Doaa; Assiri, Amjad; Mattar, Ehab; Aljaddawi, Abdullah A.; Alattas, Sana G.; Redwan, Elrashdy M.			An Overview of the Intrinsic Role of Citrullination in Autoimmune Disorders	JOURNAL OF IMMUNOLOGY RESEARCH			English	Review							SYSTEMIC-LUPUS-ERYTHEMATOSUS; MYELIN BASIC-PROTEIN; MULTIPLE-SCLEROSIS LESIONS; REGULATORY T-CELLS; NEUTROPHIL EXTRACELLULAR TRAPS; PEPTIDYLARGININE DEIMINASE 2; EARLY RHEUMATOID-ARTHRITIS; CENTRAL-NERVOUS-SYSTEM; FIBRILLARY ACIDIC PROTEIN; ANTI-CCP ANTIBODIES	A protein undergoes many types of posttranslation modification. Citrullination is one of these modifications, where an arginine amino acid is converted to a citrulline amino acid. This process depends on catalytic enzymes such as peptidylarginine deiminase enzymes (PADs). This modification leads to a charge shift, which affects the protein structure, protein-protein interactions, and hydrogen bon…	[Alghamdi, Mohammed; Alasmari, Doaa; Assiri, Amjad; Mattar, Ehab; Aljaddawi, Abdullah A.; Alattas, Sana G.; Redwan, Elrashdy M.] King Abdulaziz Univ, Dept Biol Sci, Fac Sci, POB 80203, Jeddah 21589, Saudi Arabia; [Alghamdi, Mohammed] King Abdulaziz Univ, Lab Dept, Univ Med Serv Ctr, POB 80200, Jeddah 21589, Saudi Arabia; [Redwan, Elrashdy M.] City Sci Res & Technol Applicat, Therapeut & Protect P…		Redwan, EM (通讯作者)，King Abdulaziz Univ, Dept Biol Sci, Fac Sci, POB 80203, Jeddah 21589, Saudi Arabia.;Redwan, EM (通讯作者)，City Sci Res & Technol Applicat, Therapeut & Protect Prot Lab, Prot Res Dept, Genet Engn & Biotechnol Res Inst, Alexandria 21934, Egypt.	malfarwan@kau.edu.sa; dalasmari0011@stu.kau.edu.sa; aassiri0124@stu.kau.edu.sa; emattar@kau.edu.sa; aaljaddawi@kau.edu.sa; sgalattas@kau.edu.sa; lradwan@kau.edu.sa	Mattar, Ehab/AAY-8010-2020; Alattas, Sana/I-2552-2017; Redwan, Elrashdy M/M-9586-2019	Mattar, Ehab/0000-0002-8396-4547; Redwan, Elrashdy M/0000-0001-8246-0075; /0000-0002-2834-1291; ALGHAMDI, MOHAMMED/0000-0003-2606-4427					421	43	44	1	8	HINDAWI LTD	LONDON	ADAM HOUSE, 3RD FLR, 1 FITZROY SQ, LONDON, W1T 5HF, ENGLAND	2314-8861	2314-7156		J IMMUNOL RES	J Immunol. Res.	NOV 25	2019	2019
J	Sonner, JK; Keil, M; Falk-Paulsen, M; Mishra, N; Rehman, A; Kramer, M; Deumelandt, K; Rowe, J; Sanghvi, K; Wolf, L; von Landenberg, A; Wolff, H; Bharti, R; Oezen, I; Lanz, TV; Wanke, F; Tang, Y; Brandao, I; Mohapatra, SR; Epping, L; Grill, A; Roth, R; Niesler, B; Meuth, SG; Opitz, CA; Okun, JG; Reinhardt, C; Kurschus, FC; Wick, W; Bode, HB; Rosenstiel, P; Platten, M				Sonner, Jana K.; Keil, Melanie; Falk-Paulsen, Maren; Mishra, Neha; Rehman, Ateequr; Kramer, Magdalena; Deumelandt, Katrin; Roewe, Julian; Sanghvi, Khwab; Wolf, Lara; von Landenberg, Anna; Wolff, Hendrik; Bharti, Richa; Oezen, Iris; Lanz, Tobias, V; Wanke, Florian; Tang, Yilang; Brandao, Ines; Mohapatra, Soumya R.; Epping, Lisa; Grill, Alexandra; Roeth, Ralph; Niesler, Beate; Meuth, Sven G.; Opitz…			Dietary tryptophan links encephalogenicity of autoreactive T cells with gut microbial ecology	NATURE COMMUNICATIONS			English	Article							ARYL-HYDROCARBON RECEPTOR; AUTOIMMUNE ENCEPHALOMYELITIS; GENE-EXPRESSION; DISEASE; DIFFERENTIATION; METABOLISM; INDUCTION; BACTERIA; SYSTEM; LEPTIN	The interaction between the mammalian host and its resident gut microbiota is known to license adaptive immune responses. Nutritional constituents strongly influence composition and functional properties of the intestinal microbial communities. Here, we report that omission of a single essential amino acid - tryptophan - from the diet abrogates CNS autoimmunity in a mouse model of multiple sclero…	[Sonner, Jana K.; Keil, Melanie; Kramer, Magdalena; Deumelandt, Katrin; Roewe, Julian; Sanghvi, Khwab; Wolf, Lara; von Landenberg, Anna; Oezen, Iris; Lanz, Tobias, V; Platten, Michael] German Canc Res Ctr, DKTK Clin Cooperat Unit Neuroimmunol & Brain Tumo, Heidelberg, Germany; [Sonner, Jana K.; Kramer, Magdalena; Deumelandt, Katrin; Sanghvi, Khwab; Wolf, Lara; von Landenberg, Anna; Platten, Micha…		Platten, M (通讯作者)，German Canc Res Ctr, DKTK Clin Cooperat Unit Neuroimmunol & Brain Tumo, Heidelberg, Germany.;Platten, M (通讯作者)，Heidelberg Univ, Med Fac Mannheim, Dept Neurol, Heidelberg, Germany.	m.platten@dkfz-heidelberg.de	Bode, Helge B/F-7022-2014; Platten, Michael/F-2902-2013; Rosenstiel, Philip/A-5137-2009; Opitz, Christiane A/I-9507-2012; Kurschus, Florian C./AAP-9777-2020; Brandão, Inês/Y-4252-2019; Wick, Wolfgang/AAA-2545-2020	Bode, Helge B/0000-0001-6048-5909; Platten, Michael/0000-0002-4746-887X; Rosenstiel, Philip/0000-0002-9692-8828; Opitz, Christiane A/0000-0001-5575-9821; Kurschus, Florian C./0000-0001-7550-0681; Brandão, Inês/0000-0003-3767-9515; Wick, Wolfgang/0000-0002-6171-634X	Heidelberg University Innovation Fund FRONTIER; Deutsche Forschungsgemeinschaft [SFB938, FOR2289, PL315/3-1, PL315/5-1, INST 161/810-1]; Helmholtz Association [VH-NG-306, ZT-0027]; Helmholtz International Graduate School for Cancer Research; German-Israeli Helmholtz Research School in Cancer Biology	Heidelberg University Innovation Fund FRONTIER; Deutsche Forschungsgemeinschaft(German Research Foundation (DFG)); Helmholtz Association(Helmholtz Association); Helmholtz International Graduate School for Cancer Research; German-Israeli Helmholtz Research School in Cancer Biology	We thank Simon Becker, Katharina Rauschenbach, Kristine Jahne, Bianca Berdel, Katharina Peter, Sabine Kock, Maren Reffelmann, Melanie Nebendahl, and Kathrin Schmidt for expert technical assistance in tissue processing and metabolite analysis. We acknowledge the support by the Center for Preclinical Research, the Core Facility for Flow Cytometry, and the Core Facility for Light Microscopy, especia…		69	41	41	4	28	NATURE PUBLISHING GROUP	LONDON	MACMILLAN BUILDING, 4 CRINAN ST, LONDON N1 9XW, ENGLAND	2041-1723			NAT COMMUN	Nat. Commun.	OCT 25	2019	10
J	Benavente, FM; Soto, JA; Pizarro-Ortega, MS; Bohmwald, K; Gonzalez, PA; Bueno, SM; Kalergis, AM				Benavente, Felipe M.; Soto, Jorge A.; Pizarro-Ortega, Magdalena S.; Bohmwald, Karen; Gonzalez, Pablo A.; Bueno, Susan M.; Kalergis, Alexis M.			Contribution of IDO to human respiratory syncytial virus infection	JOURNAL OF LEUKOCYTE BIOLOGY			English	Review						indoleamine-2; 3-dioxygenase; tryptophan (Trp); hRSV; T cells	ARYL-HYDROCARBON RECEPTOR; INDOLEAMINE 2,3-DIOXYGENASE ACTIVITY; INNATE LYMPHOID-CELLS; INTERFERON REGULATORY FACTOR-1; IMMUNE-RESPONSE; DENDRITIC CELLS; T-CELLS; TRYPTOPHAN CATABOLISM; VIRAL-INFECTIONS; CLEAR VIRUS	IDO is an enzyme that participates in the degradation of tryptophan (Trp), which is an essential amino acid necessary for vital cellular processes. The degradation of Trp and the metabolites generated by the enzymatic activity of IDO can have immunomodulating effects, notably over T cells, which are particularly sensitive to the absence of Trp and leads to the inhibition of T cell activation, cel…	[Benavente, Felipe M.; Soto, Jorge A.; Pizarro-Ortega, Magdalena S.; Bohmwald, Karen; Gonzalez, Pablo A.; Bueno, Susan M.; Kalergis, Alexis M.] Pontificia Univ Catolica Chile, Fac Ciencias Biol, Dept Genet Mol & Microbiol, Millennium Inst Immunol & Immunotherapy, Ave Libertador Bernardo OHiggins 340, Santiago 8331010, Chile; [Kalergis, Alexis M.] Pontificia Univ Catolica Chile, Fac Med, Dept Endo…		Kalergis, AM (通讯作者)，Pontificia Univ Catolica Chile, Fac Ciencias Biol, Dept Genet Mol & Microbiol, Millennium Inst Immunol & Immunotherapy, Ave Libertador Bernardo OHiggins 340, Santiago 8331010, Chile.	akalergis@bio.puc.cl	bohmwald, karen/AAF-2934-2021; Soto, Jorge A/CAH-4118-2022; Gonzalez, Pablo Alberto/L-1973-2013	Bueno, Susan M./0000-0002-7551-8088; Kalergis, Alexis/0000-0001-7622-5263; Gonzalez, Pablo Alberto/0000-0001-7709-6870	COPEC-UC	COPEC-UC	The authors would like to thank Ms. Trinidad Celis for her support in the elaboration of the manuscript figures. This work was supported by COPEC-UC Grant Concurso Nacional de Proyectos de I+D aplicada en el ambito de los Recursos Naturales number 2016.R.772, the Millennium Institute on Immunology and Immunotherapy (P09/016-F), and FONDECYT grants 3190590, 3180570, 1170964, 1150862, 1190864, and …		126	4	4	0	7	WILEY	HOBOKEN	111 RIVER ST, HOBOKEN 07030-5774, NJ USA	0741-5400	1938-3673		J LEUKOCYTE BIOL	J. Leukoc. Biol.	OCT	2019	106	4
J	Wang, P; Xu, YN; Zhang, JY; Shi, L; Lei, T; Hou, YX; Lu, ZB; Zhao, Y				Wang, Peng; Xu, Yana; Zhang, Jiayu; Shi, Lu; Lei, Tong; Hou, Yangxiao; Lu, Zhongbing; Zhao, Yong			The amino acid sensor general control nonderepressible 2 (GCN2) controls T(H)9 cells and allergic airway inflammation	JOURNAL OF ALLERGY AND CLINICAL IMMUNOLOGY			English	Article						GCN2; T(H)9 cell; allergic airway inflammation; metabolism	FACTOR-KAPPA-B; T-CELLS; EIF2-ALPHA KINASES; TH9 CELLS; DIFFERENTIATION; INDUCTION; TRANSCRIPTION; PATHWAY; INTERLEUKIN-9; STARVATION	Background: T(H)9 cells have emerged as important mediators of allergic airway inflammation. There is evidence that general control nonderepressible 2 (GCN2) affects the immune response under some stress conditions. However, whether GCN2 regulates CD4(+) T-cell differentiation during allergic inflammation remains unknown. Objective: We sought to clarify the regulatory roles of GCN2 in CD4(+) T-ce…	[Wang, Peng; Xu, Yana; Zhang, Jiayu; Shi, Lu; Hou, Yangxiao; Zhao, Yong] Chinese Acad Sci, Inst Zool, State Key Lab Membrane Biol, Beijing, Peoples R China; [Zhao, Yong] Chinese Acad Sci, Inst Stem Cell & Regenerat, Beijing, Peoples R China; [Wang, Peng; Xu, Yana; Zhang, Jiayu; Lei, Tong; Hou, Yangxiao; Lu, Zhongbing; Zhao, Yong] Univ Chinese Acad Sci, Beijing, Peoples R China; [Wang, Peng] Zheng…		Zhao, Y (通讯作者)，Chinese Acad Sci, Inst Zool, Transplantat Biol Res Div, State Key Lab Membrane Biol, Beichen West Rd 1-5, Beijing 100101, Peoples R China.;Lu, ZB (通讯作者)，Univ Chinese Acad Sci, Coll Life Sci, 19A Yuquanlu, Beijing 100049, Peoples R China.	luzhongbing@ucas.ac.cn; zhaoy@ioz.ac.cn		wang, peng/0000-0003-1845-7589	National Key Research and Development Program of China [2017YFA0104401]; Chinese Academy of Sciences [XDA16030301]; National Natural Science Foundation [81530049, U1738111]; China Manned Space Flight Technology Project [TZ-1]	National Key Research and Development Program of China; Chinese Academy of Sciences(Chinese Academy of Sciences); National Natural Science Foundation(National Natural Science Foundation of China (NSFC)); China Manned Space Flight Technology Project	Supported by grants from the National Key Research and Development Program of China (2017YFA0104401 to Y.Z.), the Strategic Priority Research Program of the Chinese Academy of Sciences (XDA16030301 to Y.Z.), the National Natural Science Foundation for General and Key Programs (81530049, U1738111 to Y.Z.), and the China Manned Space Flight Technology Project (TZ-1 to Y.Z.).		59	6	6	1	15	MOSBY-ELSEVIER	NEW YORK	360 PARK AVENUE SOUTH, NEW YORK, NY 10010-1710 USA	0091-6749	1097-6825		J ALLERGY CLIN IMMUN	J. Allergy Clin. Immunol.	OCT	2019	144	4
J	Kim, WK; Jang, YJ; Han, DH; Seo, B; Park, S; Lee, CH; Ko, G				Kim, Woon-Ki; Jang, You Jin; Han, Dae Hee; Seo, Boram; Park, SungJun; Lee, Chang Hyung; Ko, GwangPyo			Administration of Lactobacillus fermentum KBL375 Causes Taxonomic and Functional Changes in Gut Microbiota Leading to Improvement of Atopic Dermatitis	FRONTIERS IN MOLECULAR BIOSCIENCES			English	Article						atopic dermatitis; Lactobacillus fermentum; immunomodulation; microbiota; metabolome; microbiome	AMINO-ACID-METABOLISM; REGULATORY T-CELLS; INTESTINAL MICROBIOTA; TH2 CELLS; IMMUNOMODULATION; INVOLVEMENT; MECHANISMS; PROBIOTICS; DYSBIOSIS; SEVERITY	Gut microbiota play an important role in immune responses and energy metabolism. In this study, we evaluated whether administration of Lactobacillus fermentum (L. fermentum) KBL375 isolated from healthy Korean feces improves the atopic dermatitis using the house dust mite (Dermatophagoides farinae)-induced atopic dermatitis (AD) mouse model. Administration of L. fermentum KBL375 significantly dec…	[Kim, Woon-Ki; Jang, You Jin; Han, Dae Hee; Seo, Boram; Park, SungJun; Ko, GwangPyo] Seoul Natl Univ, Grad Sch Publ Hlth, Seoul, South Korea; [Kim, Woon-Ki; Park, SungJun; Ko, GwangPyo] Seoul Natl Univ, N Bio, Seoul, South Korea; [Park, SungJun; Ko, GwangPyo] KoBioLabs Inc, Seoul, South Korea; [Lee, Chang Hyung] Seoul Natl Univ, Dept Agr Biotechnol, Seoul, South Korea; [Ko, GwangPyo] Seoul Natl U…		Ko, G (通讯作者)，Seoul Natl Univ, Grad Sch Publ Hlth, Seoul, South Korea.;Ko, G (通讯作者)，Seoul Natl Univ, N Bio, Seoul, South Korea.;Ko, G (通讯作者)，KoBioLabs Inc, Seoul, South Korea.;Ko, G (通讯作者)，Seoul Natl Univ, Ctr Human & Environm Microbiome, Seoul, South Korea.;Ko, G (通讯作者)，Seoul Natl Univ, Inst Hlth & Envionm, Seoul, South Korea.	gko@snu.ac.kr		Lee, Chang Hyung/0000-0002-1907-4400	National Research Foundation of Korea (NRF) [NRF-2018R1A2A1A05078258]; Korean government (MSIP), Republic of Korea; Technology Innovation Program [10076742]; Ministry of Trade, Industry & Energy (MOTIE), Republic of Korea	National Research Foundation of Korea (NRF)(National Research Foundation of Korea); Korean government (MSIP), Republic of Korea; Technology Innovation Program; Ministry of Trade, Industry & Energy (MOTIE), Republic of Korea(Ministry of Trade, Industry & Energy (MOTIE), Republic of Korea)	This work was supported by a grant of National Research Foundation of Korea (NRF) (NRF-2018R1A2A1A05078258) funded by the Korean government (MSIP), Republic of Korea, and the Technology Innovation Program (No. 10076742) funded by the Ministry of Trade, Industry & Energy (MOTIE), Republic of Korea.		61	6	6	1	9	FRONTIERS MEDIA SA	LAUSANNE	AVENUE DU TRIBUNAL FEDERAL 34, LAUSANNE, CH-1015, SWITZERLAND		2296-889X		FRONT MOL BIOSCI	Front. Mol. Biosci.	SEP 27	2019	6
J	Ngwa, VM; Edwards, DN; Philip, M; Chen, J				Ngwa, Verra M.; Edwards, Deanna N.; Philip, Mary; Chen, Jin			Microenvironmental Metabolism Regulates Antitumor Immunity	CANCER RESEARCH			English	Review							TUMOR VESSEL NORMALIZATION; ANTIANGIOGENIC THERAPY; CELL METABOLISM; AMINO-ACID; T-CELLS; CANCER; GLUTAMINE; METASTASIS; RECEPTOR; GLUCOSE	Metabolic reprogramming of cancer cells and the tumor microenvironment are emerging as key factors governing tumor growth, metastasis, and response to therapies including immune checkpoint inhibitors. It has been recognized that rapidly proliferating cancer cells, tumor-infiltrating lymphocytes, and vascular endothelial cells compete for oxygen and nutrients. Tumor cells and other cell types in t…	[Ngwa, Verra M.; Philip, Mary; Chen, Jin] Vanderbilt Univ, Program Canc Biol, 221 Kirkland Hall, Nashville, TN 37235 USA; [Edwards, Deanna N.; Chen, Jin] Vanderbilt Univ, Med Ctr, Dept Med, Div Rheumatol & Immunol, Nashville, TN USA; [Philip, Mary] Vanderbilt Univ, Med Ctr, Dept Med, Div Hematol & Oncol, Nashville, TN USA; [Philip, Mary; Chen, Jin] Vanderbilt Univ, Med Ctr, Vanderbilt Ingram Canc…		Chen, J (通讯作者)，Vanderbilt Univ, Sch Med, Med Ctr North, T-3207E,1161 21st Ave South, Nashville, TN 37232 USA.	jin.chen@vanderbilt.edu		Philip, Mary/0000-0001-7496-2630; Edwards, Deanna/0000-0001-5481-5879	VA Merit Award [5101BX000134]; NIH [R01 CA177681, R01 CA95004, T32 CA009592]; Susan G. Komen Award PDF [17480733]; NATIONAL CANCER INSTITUTE [R01CA177681, T32CA009592, R01CA095004] Funding Source: NIH RePORTER; NATIONAL INSTITUTE OF DIABETES AND DIGESTIVE AND KIDNEY DISEASES [P30DK058404] Funding Source: NIH RePORTER; NATIONAL INSTITUTE OF GENERAL MEDICAL SCIENCES [R25GM062459] Funding Source: NI…	VA Merit Award(US Department of Veterans Affairs); NIH(United States Department of Health & Human ServicesNational Institutes of Health (NIH) - USA); Susan G. Komen Award PDF; NATIONAL CANCER INSTITUTE(United States Department of Health & Human ServicesNational Institutes of Health (NIH) - USANIH National Cancer Institute (NCI)); NATIONAL INSTITUTE OF DIABETES AND DIGESTIVE AND KIDNEY DISEASES(Un…	This work was supported by a VA Merit Award 5101BX000134 (to J. Chen), NIH grants R01 CA177681 (to J. Chen), R01 CA95004 (to J. Chen), T32 CA009592 (to V.M. Ngwa and D.N. Edwards), and Susan G. Komen Award PDF #17480733 (to D.N. Edwards).		73	38	38	0	33	AMER ASSOC CANCER RESEARCH	PHILADELPHIA	615 CHESTNUT ST, 17TH FLOOR, PHILADELPHIA, PA 19106-4404 USA	0008-5472	1538-7445		CANCER RES	Cancer Res.	AUG 15	2019	79	16
J	Prado-Garcia, H; Romero-Garcia, S; Castro-Flores, DA; Rumbo-Nava, U				Prado-Garcia, Heriberto; Romero-Garcia, Susana; Alejandra Castro-Flores, Daniela; Rumbo-Nava, Uriel			Deficient glucose uptake is linked to impaired Glut1 expression upon CD3/CD28 stimulation in memory T cells from pleural effusions secondary to lung cancer	SCANDINAVIAN JOURNAL OF IMMUNOLOGY			English	Article						amino acid heterodimeric transporter CD98; flow cytometry; glucose transporter-1 Glut1; immunometabolism; lung cancer; T cell; transferrin receptor CD71	ACTIVATION; EFFECTOR; SURVIVAL	Glucose and nutrient uptake is essential in supporting T cell activation and is increased upon CD3/CD28 stimulation. As T cells from pleural effusions secondary to lung cancer show impaired function, we hypothesized that these cells might have altered expression of nutrient transporters. Here, we analysed by flow cytometry the expression of the transferrin receptor CD71, amino acid transporter CD…	[Prado-Garcia, Heriberto; Romero-Garcia, Susana; Alejandra Castro-Flores, Daniela] Inst Nacl Enfermedades Resp Ismael Cosio Villegas, Dept Enfermedades Cron Degenerat, Calzada Tlalpan 4502,Col Secc 16, Mexico City 14080, DF, Mexico; [Rumbo-Nava, Uriel] Inst Nacl Enfermedades Resp Ismael Cosio Villegas, Clin Neumooncol, Mexico City, DF, Mexico		Prado-Garcia, H (通讯作者)，Inst Nacl Enfermedades Resp Ismael Cosio Villegas, Dept Enfermedades Cron Degenerat, Calzada Tlalpan 4502,Col Secc 16, Mexico City 14080, DF, Mexico.	hpradog@yahoo.com	Prado-Garcia, Heriberto/I-3733-2019	Prado-Garcia, Heriberto/0000-0002-4932-3244	Consejo Nacional de Ciencia y Tecnologia (CONACYT) [CB-2013-219932]	Consejo Nacional de Ciencia y Tecnologia (CONACYT)(Consejo Nacional de Ciencia y Tecnologia (CONACyT))	This work was supported by the Consejo Nacional de Ciencia y Tecnologia (CONACYT), grant CB-2013-219932.		29	3	3	0	1	WILEY	HOBOKEN	111 RIVER ST, HOBOKEN 07030-5774, NJ USA	0300-9475	1365-3083		SCAND J IMMUNOL	Scand. J. Immunol.	SEP	2019	90	3
J	Li, QJ; Qu, XY; Pang, XG; Song, Y; Chen, LY; Xiao, QY; Sun, LL; Wang, XL; Zhang, HM; Qi, DM; Wang, ZG				Li, Qingjun; Qu, Xinyan; Pang, Xiaogang; Song, Yue; Chen, Liyuan; Xiao, Qiuyue; Sun, Linlin; Wang, Xiaolong; Zhang, Huimin; Qi, Dongmei; Wang, Zhenguo			Berberine Protects Mice Against Dextran Sulfate Sodium-Induced Colitis by Activating mTORC1 Pathway	FRONTIERS IN PHARMACOLOGY			English	Article						berberine; ulcerative colitis; metabolism of amino acid; mTORC1; Treg cells	INFLAMMATORY RESPONSES; GLUTAMINE-METABOLISM; CANCER; INHIBITION; CELLS	Berberine is a plant alkaloid that can be extracted from many Chinese herbs. It has been reported that berberine could protect mice from ulcerative colitis, but the mechanism remains unclear. The current study's aim was to determine the potential mechanism by which berberine exhibits its anti-inflammatory function. Mice with colitis induced by dextran sulfate sodium (DSS) were administered with b…	[Li, Qingjun; Pang, Xiaogang; Sun, Linlin; Wang, Xiaolong; Qi, Dongmei] Shandong Univ Tradit Chinese Med, Expt Ctr, Jinan, Shandong, Peoples R China; [Li, Qingjun; Qi, Dongmei] Shandong Univ Tradit Chinese Med, Key Lab Basic Res Tradit Chinese Med Shandong Pro, Jinan, Shandong, Peoples R China; [Qu, Xinyan; Song, Yue] Qilu Univ Technol, Shandong Acad Sci, Shandong Anal & Test Ctr, Lab Immunol Env…		Qi, DM (通讯作者)，Shandong Univ Tradit Chinese Med, Expt Ctr, Jinan, Shandong, Peoples R China.;Qi, DM (通讯作者)，Shandong Univ Tradit Chinese Med, Key Lab Basic Res Tradit Chinese Med Shandong Pro, Jinan, Shandong, Peoples R China.;Zhang, HM (通讯作者)，Shandong Acad Chinese Med, Jinan, Shandong, Peoples R China.;Wang, ZG (通讯作者)，Shandong Univ Tradit Chinese Med, Sch Informat Management, Jinan, Shandong, Peop…	huiminzhang@163.com; qidm119@163.com; zhenguow@126.com	Chen, Liyuan/AAF-3864-2020		Key Research and Development program of Shandong Province [2017CXGC1307, 2018GSF119018]; Foundation of Shandong University of Traditional Chinese Medicine for Youth [2018zk12]	Key Research and Development program of Shandong Province; Foundation of Shandong University of Traditional Chinese Medicine for Youth	This work was supported by the Key Research and Development program of Shandong Province (no. 2017CXGC1307 and no. 2018GSF119018) and Foundation of Shandong University of Traditional Chinese Medicine for Youth (no. 2018zk12).		35	6	7	8	24	FRONTIERS MEDIA SA	LAUSANNE	AVENUE DU TRIBUNAL FEDERAL 34, LAUSANNE, CH-1015, SWITZERLAND	1663-9812			FRONT PHARMACOL	Front. Pharmacol.	JUL 11	2019	10
J	Gerner, MC; Niederstaetter, L; Ziegler, L; Bileck, A; Slany, A; Janker, L; Schmidt, RLJ; Gerner, C; Del Favero, G; Schmetterer, KG				Gerner, Marlene C.; Niederstaetter, Laura; Ziegler, Liesa; Bileck, Andrea; Slany, Astrid; Janker, Lukas; Schmidt, Ralf L. J.; Gerner, Christopher; Del Favero, Giorgia; Schmetterer, Klaus G.			Proteome Analysis Reveals Distinct Mitochondrial Functions Linked to Interferon Response Patterns in Activated CD4+and CD8+T Cells	FRONTIERS IN PHARMACOLOGY			English	Article						metabolism; mitochondria; primary human lymphocytes; proteome profile; reactive oxygen species; T cell activation; CD4+T cells; CD8+T cells	FATTY-ACID SYNTHASE; HUMAN FIBROBLASTS; CANCER; BIOLOGY; NAMPT; IDENTIFICATION; INFLAMMATION; STIMULATION; EXPRESSION; RECEPTOR	While genetic traits and epigenetic modifications mainly encode cell type-specific effector functions, the eventual outcome is also prone to modulation by post-transcriptional regulation mechanisms. T cells are a powerful model for the investigation of such modulatory effects, as common precursor cells may differentiate either to helper CD4(+) T cells or cytotoxic CD8(+) cells, which elicit disti…	[Gerner, Marlene C.; Ziegler, Liesa; Schmidt, Ralf L. J.; Schmetterer, Klaus G.] Med Univ Vienna, Dept Lab Med, Vienna, Austria; [Niederstaetter, Laura; Bileck, Andrea; Slany, Astrid; Janker, Lukas; Gerner, Christopher] Univ Vienna, Fac Chem, Dept Analyt Chem, Vienna, Austria; [Gerner, Christopher] Univ Vienna, Joint Metabolome Facil, Vienna, Austria; [Gerner, Christopher] Med Univ Vienna, Vienna…		Schmetterer, KG (通讯作者)，Med Univ Vienna, Dept Lab Med, Vienna, Austria.;Gerner, C (通讯作者)，Univ Vienna, Fac Chem, Dept Analyt Chem, Vienna, Austria.;Gerner, C (通讯作者)，Univ Vienna, Joint Metabolome Facil, Vienna, Austria.;Gerner, C (通讯作者)，Med Univ Vienna, Vienna, Austria.;Del Favero, G (通讯作者)，Univ Vienna, Fac Chem, Dept Food Chem & Toxicol, Vienna, Austria.	christopher.gerner@univie.ac.at; giorgia.del.favero@univie.ac.at; klaus.schmetterer@meduniwien.ac.at	Janker, Lukas/L-2920-2019	Janker, Lukas/0000-0002-3084-2212; Schmidt, Ralf/0000-0002-6697-0363; Bileck, Andrea/0000-0002-7053-8856; Slany, Astrid/0000-0002-2217-5800; Gerner, Christopher/0000-0003-4964-0642	Austrian Science Funds [FWF P29654-B30]; Medical-Scientific Funds of the Mayor of the City of Vienna [AP18067]	Austrian Science Funds(Austrian Science Fund (FWF)); Medical-Scientific Funds of the Mayor of the City of Vienna	This work was supported by grants from the Austrian Science Funds (FWF P29654-B30) and the Medical-Scientific Funds of the Mayor of the City of Vienna (AP18067).		58	12	12	0	5	FRONTIERS MEDIA SA	LAUSANNE	AVENUE DU TRIBUNAL FEDERAL 34, LAUSANNE, CH-1015, SWITZERLAND	1663-9812			FRONT PHARMACOL	Front. Pharmacol.	JUL 10	2019	10
J	Ozaki, K; Yamada, T; Horie, T; Ishizaki, A; Hiraiwa, M; Iezaki, T; Park, G; Fukasawa, K; Kamada, H; Tokumura, K; Motono, M; Kaneda, K; Ogawa, K; Ochi, H; Sato, S; Kobayashi, Y; Shi, YB; Taylor, PM; Hinoi, E				Ozaki, Kakeru; Yamada, Takanori; Horie, Tetsuhiro; Ishizaki, Atsushi; Hiraiwa, Manami; Iezaki, Takashi; Park, Gyujin; Fukasawa, Kazuya; Kamada, Hikari; Tokumura, Kazuya; Motono, Mei; Kaneda, Katsuyuki; Ogawa, Kazuma; Ochi, Hiroki; Sato, Shingo; Kobayashi, Yasuhiro; Shi, Yun-Bo; Taylor, Peter M.; Hinoi, Eiichi			The L-type amino acid transporter LAT1 inhibits osteoclastogenesis and maintains bone homeostasis through the mTORC1 pathway	SCIENCE SIGNALING			English	Article							DIFFERENTIATION; EXPRESSION; CELLS; PROTEIN; MASS; MACROPHAGES; PRECURSORS; TARGET; BINDS; ROLES	L-type amino acid transporter 1 (LAT1), which is encoded by solute carrier transporter 7a5 (Slc7a5), plays a crucial role in amino acid sensing and signaling in specific cell types, contributing to the pathogenesis of cancer and neurological disorders. Amino acid substrates of LAT1 have a beneficial effect on bone health directly and indirectly, suggesting a potential role for LAT1 in bone homeos…	[Ozaki, Kakeru; Yamada, Takanori; Horie, Tetsuhiro; Hiraiwa, Manami; Iezaki, Takashi; Park, Gyujin; Fukasawa, Kazuya; Kamada, Hikari; Tokumura, Kazuya; Motono, Mei; Kaneda, Katsuyuki; Hinoi, Eiichi] Kanazawa Univ, Div Pharmaceut Sci, Lab Mol Pharmacol, Grad Sch, Kanazawa, Ishikawa 9201192, Japan; [Ishizaki, Atsushi; Ogawa, Kazuma] Kanazawa Univ, Div Pharmaceut Sci, Lab Clin Analyt Sci, Grad Sch, …		Hinoi, E (通讯作者)，Kanazawa Univ, Div Pharmaceut Sci, Lab Mol Pharmacol, Grad Sch, Kanazawa, Ishikawa 9201192, Japan.	hinoi@p.kanazawa-u.ac.jp	Ogawa, Kazuma/D-8406-2015; KOBAYASHI, YASUHIRO/AAU-4931-2021	Ogawa, Kazuma/0000-0002-1691-7302; Sato, Shingo/0000-0002-6227-5910; Fukasawa, Kazuya/0000-0002-1845-0275; Iezaki, Takashi/0000-0003-3037-5156; Horie, Tetsuhiro/0000-0002-2095-9425	Japan Society for the Promotion of Science [16H05131, 17KT0051, 18H04971]; Japan Agency for Medical Research and Development [17824969]; EUNICE KENNEDY SHRIVER NATIONAL INSTITUTE OF CHILD HEALTH & HUMAN DEVELOPMENT [ZIAHD008858] Funding Source: NIH RePORTER	Japan Society for the Promotion of Science(Ministry of Education, Culture, Sports, Science and Technology, Japan (MEXT)Japan Society for the Promotion of Science); Japan Agency for Medical Research and Development(Japan Agency for Medical Research and Development (AMED)); EUNICE KENNEDY SHRIVER NATIONAL INSTITUTE OF CHILD HEALTH & HUMAN DEVELOPMENT(United States Department of Health & Human Servi…	This work was supported, in part, by the Japan Society for the Promotion of Science (16H05131, 17KT0051, and 18H04971 to E.H.) and the Japan Agency for Medical Research and Development (17824969 to E.H.).		64	10	11	2	12	AMER ASSOC ADVANCEMENT SCIENCE	WASHINGTON	1200 NEW YORK AVE, NW, WASHINGTON, DC 20005 USA	1945-0877	1937-9145		SCI SIGNAL	Sci. Signal.	JUL 9	2019	12	589
J	Singer, K; Dettmer, K; Unger, P; Schonhammer, G; Renner, K; Peter, K; Siska, PJ; Bemeburg, M; Herr, W; Oefner, PJ; Karrer, S; Kreutz, M; Datz, E				Singer, Katrin; Dettmer, Katja; Unger, Petra; Schoenhammer, Gabriele; Renner, Kathrin; Peter, Katrin; Siska, Peter J.; Bemeburg, Mark; Herr, Wolfgang; Oefner, Peter J.; Karrer, Sigrid; Kreutz, Marina; Datz, Elisabeth			Topical Diclofenac Reprograms Metabolism and Immune Cell Infiltration in Actinic Keratosis	FRONTIERS IN ONCOLOGY			English	Article						actinic keratosis; diclofenac; CD8; CD1a; metabolism; lactate	LACTIC-ACID; DICLOFENAC/HYALURONIC ACID; LANGERHANS CELLS; DOWN-REGULATION; HUMAN TUMORS; RISK-FACTORS; EXPRESSION; GEL; CYCLOOXYGENASE-2; 2.5-PERCENT	Background: Melanoma and squamous cell carcinoma of the skin are characterized by an altered glucose metabolism, but little is known about metabolic changes in precancerous skin lesions such as actinic keratosis (AK). Here, we studied the central carbon metabolism and immune cell infiltrate of actinic keratosis lesions before, under, and 4 weeks after treatment with topical diclofenac (Solaraze (…	[Singer, Katrin; Schoenhammer, Gabriele; Renner, Kathrin; Peter, Katrin; Siska, Peter J.; Herr, Wolfgang; Kreutz, Marina] Univ Hosp Regensburg, Dept Internal Med 3, Regensburg, Germany; [Dettmer, Katja; Oefner, Peter J.] Univ Regensburg, Inst Funct Genom, Regensburg, Germany; [Unger, Petra; Bemeburg, Mark; Karrer, Sigrid; Datz, Elisabeth] Univ Hosp Regensburg, Dept Dermatol, Regensburg, Germany; …		Singer, K (通讯作者)，Univ Hosp Regensburg, Dept Internal Med 3, Regensburg, Germany.	katrin.singer@klinik.uni-regensburg.de	Renner, Kathrin/H-3211-2013; Dettmer, Katja/D-6218-2018	Dettmer, Katja/0000-0001-7337-2380	DFG [KFO262]	DFG(German Research Foundation (DFG)European Commission)	This research was funded by DFG (grant number KFO262).		48	10	10	0	3	FRONTIERS MEDIA SA	LAUSANNE	AVENUE DU TRIBUNAL FEDERAL 34, LAUSANNE, CH-1015, SWITZERLAND	2234-943X			FRONT ONCOL	Front. Oncol.	JUL 3	2019	9
J	Molinier-Frenkel, V; Prevost-Blondel, A; Castellano, F				Molinier-Frenkel, Valerie; Prevost-Blondel, Armelle; Castellano, Flavia			The IL411 Enzyme: A New Player in the Immunosuppressive Tumor Microenvironment	CELLS			English	Review						IL411; immunosuppression enzyme; tumor; phenylalanine	INTERLEUKIN 4-INDUCED GENE-1; AMINO-ACID OXIDASE; IL-4-INDUCED GENE-1; IL4I1; CELLS; EXPRESSION; TOLERANCE	The high metabolic needs of T lymphocytes in response to activation make them particularly vulnerable to modifications of their biochemical milieu. Immunosuppressive enzymes produced in the tumor microenvironment modify nutrient availability by catabolizing essential or semi-essential amino acids and producing toxic catabolites, thus participating in the local sabotage of the antitumor immune res…	[Molinier-Frenkel, Valerie; Castellano, Flavia] INSERM, U955, Team 09, F-94010 Creteil, France; [Molinier-Frenkel, Valerie; Castellano, Flavia] Univ Paris Est, Fac Med, F-94010 Creteil, France; [Molinier-Frenkel, Valerie] H Mondor A Chenevier Hosp, AP HP, Biol Immunol Serv, F-94010 Creteil, France; [Prevost-Blondel, Armelle] INSERM, Inst Cochin, U1016, F-75014 Paris, France; [Prevost-Blondel, Arm…		Molinier-Frenkel, V; Castellano, F (通讯作者)，INSERM, U955, Team 09, F-94010 Creteil, France.;Molinier-Frenkel, V; Castellano, F (通讯作者)，Univ Paris Est, Fac Med, F-94010 Creteil, France.;Molinier-Frenkel, V (通讯作者)，H Mondor A Chenevier Hosp, AP HP, Biol Immunol Serv, F-94010 Creteil, France.	Valerie.frenkel@inserm.fr; flavia.castellano@inserm.fr		Prevost-Blondel, Armelle/0000-0002-7268-5905; Molinier-Frenkel, Valerie/0000-0002-7250-7295; Castellano, Flavia/0000-0001-9389-6704	Federation GEFLUC; Fondation Recherche Medicale (FRM) [DEQ20160334875]; Institut national du Cancer (INCa) [PLBIO18 2018-155]	Federation GEFLUC; Fondation Recherche Medicale (FRM)(Fondation pour la Recherche Medicale); Institut national du Cancer (INCa)(Institut National du Cancer (INCA) France)	This work was supported by a grant from the Federation GEFLUC, Fondation Recherche Medicale (FRM) grant DEQ20160334875, and the Institut national du Cancer (INCa) PLBIO18 2018-155.		40	23	24	4	13	MDPI	BASEL	ST ALBAN-ANLAGE 66, CH-4052 BASEL, SWITZERLAND		2073-4409		CELLS-BASEL	Cells	JUL	2019	8	7
J	O'Brien, A; Loftus, RM; Pisarska, MM; Tobin, LM; Bergin, R; Wood, NAW; Foley, C; Mat, A; Tinley, FC; Bannan, C; Sommerville, G; Veerapen, N; Besra, GS; Sinclair, LV; Moynagh, PN; Lynch, L; Finlay, DK; O'Shea, D; Hogan, AE				O'Brien, Aisling; Loftus, Roisin M.; Pisarska, Marta M.; Tobin, Laura M.; Bergin, Ronan; Wood, Nicole A. W.; Foley, Cathriona; Mat, Arimin; Tinley, Frances C.; Bannan, Ciaran; Sommerville, Gary; Veerapen, Natacha; Besra, Gurdyal S.; Sinclair, Linda, V; Moynagh, Paul N.; Lynch, Lydia; Finlay, David K.; O'Shea, Donal; Hogan, Andrew E.			Obesity Reduces mTORC1 Activity in Mucosal-Associated Invariant T Cells, Driving Defective Metabolic and Functional Responses	JOURNAL OF IMMUNOLOGY			English	Article							INFLAMMATION; ACTIVATION; OVERWEIGHT; TRANSPORT	Obesity underpins the development of numerous chronic diseases, such as type II diabetes mellitus. It is well established that obesity negatively alters immune cell frequencies and functions. Mucosal-associated invariant T (MAIT) cells are a population of innate T cells, which we have previously reported are dysregulated in obesity, with altered circulating and adipose tissue frequencies and a re…	[O'Brien, Aisling; Tobin, Laura M.; Mat, Arimin; O'Shea, Donal; Hogan, Andrew E.] Univ Coll Dublin, St Vincents Univ Hosp, Educ & Res Ctr, Obes Immunol Grp, Dublin 4, Ireland; [Loftus, Roisin M.; Wood, Nicole A. W.; Foley, Cathriona; Bannan, Ciaran; Lynch, Lydia; Finlay, David K.] Trinity Coll Dublin, Sch Biochem & Immunol, Trinity Biomed Sci Inst, Dublin 2, Ireland; [Pisarska, Marta M.; Tobin, L…		Hogan, AE (通讯作者)，Maynooth Univ, Inst Immunol, Maynooth, Kildare, Ireland.	Andrew.E.Hogan@mu.ie	Foley, Cathriona/AAE-1477-2022; Lynch, Lydia/ABD-5598-2021	Foley, Cathriona/0000-0001-9046-2417; Bannan, Ciaran/0000-0002-9288-8574; Besra, Gurdyal/0000-0002-5605-0395; Mat, Arimin/0000-0001-9066-7957; O'Shea, Donal/0000-0002-1408-5274; Bergin, Ronan/0000-0003-4685-7176; Moynagh, Paul/0000-0002-4139-3061; Loftus, Roisin/0000-0001-9137-6625; Hogan, Andrew/0000-0001-5875-230X	National Children's Research Centre; Irish HRB [RA-POR-2014-593, HRC2014/13]; Science Foundation Ireland [16/RI/3399]; MRC [G0400421, G1001750] Funding Source: UKRI	National Children's Research Centre; Irish HRB; Science Foundation Ireland(Science Foundation IrelandEuropean Commission); MRC(UK Research & Innovation (UKRI)Medical Research Council UK (MRC))	This work was supported by the National Children's Research Centre. A.E.H. and D.O. are funded by the Health Research Board (HRB) (Grant RA-POR-2014-593), and A.O. is funded by the HRB Centre for Health and Diet Research (Grant HRC2014/13), both of which are funded by the Irish HRB. M.M.P., N.A.W.W., and A.E.H. are supported by the National Children's Research Centre. The Seahorse XF-96 Analyzer …		45	28	28	0	6	AMER ASSOC IMMUNOLOGISTS	BETHESDA	9650 ROCKVILLE PIKE, BETHESDA, MD 20814 USA	0022-1767	1550-6606		J IMMUNOL	J. Immunol.	JUN 15	2019	202	12
J	Jones, N; Vincent, EE; Cronin, JG; Panetti, S; Chambers, M; Holm, SR; Owens, SE; Francis, NJ; Finlay, DK; Thornton, CA				Jones, Nicholas; Vincent, Emma E.; Cronin, James G.; Panetti, Silvia; Chambers, Megan; Holm, Sean R.; Owens, Sian E.; Francis, Nigel J.; Finlay, David K.; Thornton, Catherine A.			Akt and STAT5 mediate naive human CD4+T-cell early metabolic response to TCR stimulation	NATURE COMMUNICATIONS			English	Article							T-CELL SUBSETS; GLUTAMINE-METABOLISM; GLUCOSE-METABOLISM; SIGNAL TRANSDUCER; EFFECTOR; MEMORY; ACTIVATION; PHOSPHOENOLPYRUVATE; CARBOXYLATION; ADAPTATION	Metabolic pathways that regulate T-cell function show promise as therapeutic targets in diverse diseases. Here, we show that at rest cultured human effector memory and central memory CD4+ T-cells have elevated levels of glycolysis and oxidative phosphorylation (OXPHOS), in comparison to naive T-cells. Despite having low resting metabolic rates, naive T-cells respond to TCR stimulation with robust…	[Jones, Nicholas; Cronin, James G.; Panetti, Silvia; Chambers, Megan; Holm, Sean R.; Owens, Sian E.; Francis, Nigel J.; Thornton, Catherine A.] Swansea Univ, Inst Life Sci, Sch Med, Swansea SA2 8PP, W Glam, Wales; [Vincent, Emma E.] Univ Bristol, MRC Integrat Epidemiol Unit, Oakfield House, Bristol BS8 2BN, Avon, England; [Vincent, Emma E.] Univ Bristol, Cellular & Mol Med, Biomed Sci Bldg, Brist…		Thornton, CA (通讯作者)，Swansea Univ, Inst Life Sci, Sch Med, Swansea SA2 8PP, W Glam, Wales.	c.a.thornton@swansea.ac.uk	; Finlay, David/H-5840-2018	Owens, Sian-Eleri/0000-0003-1806-5235; Francis, Nigel/0000-0002-4706-4795; Jones, Nicholas/0000-0003-4846-5117; Panetti, Silvia/0000-0003-0176-7636; Cronin, James/0000-0002-0590-9462; Finlay, David/0000-0003-2716-6679; Vincent, Emma/0000-0002-8917-7384	Saint David's Medical Foundation (SDMF), Life Sciences Research Network Wales (NRN); Wellcome Trust Biomedical Vacation Scholarship; CRUK [C18281/A19169]; Diabetes UK RD Lawrence Fellowship [17/0005587]; Science Foundation Ireland [13/CDA/2161]	Saint David's Medical Foundation (SDMF), Life Sciences Research Network Wales (NRN); Wellcome Trust Biomedical Vacation Scholarship(Wellcome Trust); CRUK(Cancer Research UK); Diabetes UK RD Lawrence Fellowship(Diabetes UK); Science Foundation Ireland(Science Foundation IrelandEuropean Commission)	We thank D. Avizonis and L. Choiniere from McGill University Metabolomics Core Facility, J. Rathmell, J. Blagih and D. Elder for useful discussion, S. James for assistance with confocal microscopy, D. Rees for assistance with ImageJ, staff in the Swansea University Joint Clinical Research Facility for phlebotomy, and all blood donors. This work was supported with grants awarded by Saint David's M…		48	34	35	5	10	NATURE PUBLISHING GROUP	LONDON	MACMILLAN BUILDING, 4 CRINAN ST, LONDON N1 9XW, ENGLAND	2041-1723			NAT COMMUN	Nat. Commun.	MAY 3	2019	10
J	Mondanelli, G; Iacono, A; Carvalho, A; Orabona, C; Volpi, C; Pallotta, MT; Matino, D; Esposito, S; Grohmann, U				Mondanelli, Giada; Iacono, Alberta; Carvalho, Agostinho; Orabona, Ciriana; Volpi, Claudia; Pallotta, Maria T.; Matino, Davide; Esposito, Susanna; Grohmann, Ursula			Amino acid metabolism as drug target in autoimmune diseases	AUTOIMMUNITY REVIEWS			English	Review						Arginase 1; Arginine metabolism; Host genetics; Indoleamine 2,3-dioxygenase 1; Immune regulation; Tryptophan metabolism	ARYL-HYDROCARBON RECEPTOR; INDOLEAMINE 2,3-DIOXYGENASE EXPRESSION; NITRIC-OXIDE SYNTHASE; LONG-TERM TOLERANCE; REGULATORY T-CELLS; MULTIPLE-SCLEROSIS; DENDRITIC CELLS; KYNURENINE PATHWAY; FACTOR-VIII; TRYPTOPHAN DEGRADATION	In mammals, amino acid metabolism has evolved to control immune responses. Autoimmune diseases are heterogeneous conditions that involve the breakdown of tolerogenic circuitries and consequent activation of autoreactive immune cells. Therefore, critical enzymes along amino acid degradative pathways may be hijacked to keep in check autoimmunity. We examined here current knowledge of indoleamine 2,…	[Mondanelli, Giada; Iacono, Alberta; Orabona, Ciriana; Volpi, Claudia; Pallotta, Maria T.; Matino, Davide; Grohmann, Ursula] Univ Perugia, Dept Expt Med, Ple Gambuli 1,Bldg C,4th Fl, I-06132 Perugia, Italy; [Carvalho, Agostinho] Univ Minho, Sch Med, Life & Hlth Sci Res Inst ICVS, Braga, Portugal; [Carvalho, Agostinho] ICVS 3Bs PT Govt Associate Lab, Braga, Guimaraes, Portugal; [Esposito, Susanna]…		Grohmann, U (通讯作者)，Univ Perugia, Dept Expt Med, Ple Gambuli 1,Bldg C,4th Fl, I-06132 Perugia, Italy.	ursula.grohmann@unipg.it	Esposito, Susanna/AAA-8275-2022; Carvalho, Agostinho/D-2667-2009; Mondanelli, Giada/H-7899-2018	Carvalho, Agostinho/0000-0001-8935-8030; Mondanelli, Giada/0000-0002-0798-0465; Iacono, Alberta/0000-0002-2650-072X	European Research Council [338954-DIDO, 780807-DIDO-MS]; Italian Ministry of Education, Universities, and Research [PRIN2015-20155C2PP7]; Northern Portugal Regional Operational Programme (NORTE 2020), under the Portugal 2020 Partnership Agreement, through the European Regional Development Fund (FEDER) [NORTE-01-0145-FEDER-000013]; Fundacao para a Ciencia e Tecnologia (FCT) [IF/00735/2014]	European Research Council(European Research Council (ERC)European Commission); Italian Ministry of Education, Universities, and Research(Ministry of Education, Universities and Research (MIUR)); Northern Portugal Regional Operational Programme (NORTE 2020), under the Portugal 2020 Partnership Agreement, through the European Regional Development Fund (FEDER); Fundacao para a Ciencia e Tecnologia (…	This work was supported by the European Research Council (338954-DIDO and 780807-DIDO-MS, both to U.G.) and the Italian Ministry of Education, Universities, and Research (PRIN2015-20155C2PP7 to C.V.). A.C. was supported by the Northern Portugal Regional Operational Programme (NORTE 2020), under the Portugal 2020 Partnership Agreement, through the European Regional Development Fund (FEDER) (NORTE-…		194	26	28	3	9	ELSEVIER SCIENCE BV	AMSTERDAM	PO BOX 211, 1000 AE AMSTERDAM, NETHERLANDS	1568-9972	1873-0183		AUTOIMMUN REV	Autoimmun. Rev.	APR	2019	18	4
J	Yashiro, T; Sakata, F; Sekimoto, T; Shirai, T; Hasebe, F; Matsuda, K; Kurosawa, S; Suzuki, S; Nagata, K; Kasakura, K; Nishiyama, M; Nishiyama, C				Yashiro, Takuya; Sakata, Fumiya; Sekimoto, Takahiro; Shirai, Tomohiro; Hasebe, Fumihito; Matsuda, Kenichi; Kurosawa, Sumire; Suzuki, Shodai; Nagata, Kazuki; Kasakura, Kazumi; Nishiyama, Makoto; Nishiyama, Chiharu			Immunosuppressive effect of a non-proteinogenic amino acid from Streptomyces through inhibiting allogeneic T cell proliferation	BIOSCIENCE BIOTECHNOLOGY AND BIOCHEMISTRY			English	Article						Dendritic cell; T cell; DADH; ISP-1	CARRIER-PROTEIN; BIOSYNTHESIS; DISCOVERY; LYSINE	The immunosuppressive activity of myriocin (ISP-1), a lead compound of fingolimod (FTY720), is derived from its 2-amino-1,3-propandiol structure. A non-proteinogenic amino acid, (2S,6R)-diamino-(5R,7)-dihydroxy-heptanoic acid (DADH), that contains this structure, was recently identified as a biosynthetic intermediate of a dipeptide secondary metabolite, vazabitide A, in Streptmyces sp. SANK 60404…	[Yashiro, Takuya; Sakata, Fumiya; Sekimoto, Takahiro; Shirai, Tomohiro; Suzuki, Shodai; Nagata, Kazuki; Kasakura, Kazumi; Nishiyama, Chiharu] Tokyo Univ Sci, Fac Ind Sci & Technol, Dept Biol Sci & Technol, Tokyo, Japan; [Hasebe, Fumihito; Matsuda, Kenichi; Kurosawa, Sumire; Nishiyama, Makoto] Univ Tokyo, Biotechnol Res Ctr, Tokyo, Japan; [Nishiyama, Makoto] Univ Tokyo, Collaborat Res Inst Innovat…		Nishiyama, C (通讯作者)，Tokyo Univ Sci, Fac Ind Sci & Technol, Dept Biol Sci & Technol, Tokyo, Japan.	chinishi@rs.tus.ac.jp	Matsuda, Kenichi/Q-3575-2019; yashiro, takuya/Y-1543-2019	Matsuda, Kenichi/0000-0002-9269-688X; Nagata, Kazuki/0000-0002-0100-4199; Nishiyama, Makoto/0000-0001-8143-8052; Hasebe, Fumihito/0000-0002-1097-3813	MEXT-Supported Program for the Strategic Research Foundation at Private Universities (Translational Research Center, Tokyo University of Science); Tokyo Biochemical Research Foundation; Tojuro Iijima Foundation for Food Science and Technology; Takeda Science Foundation; Research Fellowships of the Japanese Society for the Promotion of Science for Young Scientists (JSPS Research Fellowships for Yo…	MEXT-Supported Program for the Strategic Research Foundation at Private Universities (Translational Research Center, Tokyo University of Science); Tokyo Biochemical Research Foundation; Tojuro Iijima Foundation for Food Science and Technology; Takeda Science Foundation(Takeda Science Foundation (TSF)); Research Fellowships of the Japanese Society for the Promotion of Science for Young Scientists …	This work was supported by a Grant-in-Aid for Challenging Exploratory Research (CN), Grant-in-Aid for Young Scientists (B) (KK and TY), the MEXT-Supported Program for the Strategic Research Foundation at Private Universities (Translational Research Center, Tokyo University of Science), the Tokyo Biochemical Research Foundation (CN), the Tojuro Iijima Foundation for Food Science and Technology (CN…		16	2	2	0	5	TAYLOR & FRANCIS LTD	ABINGDON	2-4 PARK SQUARE, MILTON PARK, ABINGDON OR14 4RN, OXON, ENGLAND	0916-8451	1347-6947		BIOSCI BIOTECH BIOCH	Biosci. Biotechnol. Biochem.	JUN 3	2019	83	6
J	Stavsky, J; Maitra, R				Stavsky, Jonah; Maitra, Radhashree			The Synergistic Role of Diet and Exercise in the Prevention, Pathogenesis, and Management of Ulcerative Colitis: An Underlying Metabolic Mechanism	NUTRITION AND METABOLIC INSIGHTS			English	Review						ulcerative colitis; diet; exercise; microbiome; immunopathology	INFLAMMATORY-BOWEL-DISEASE; QUALITY-OF-LIFE; CROHNS-DISEASE; COLONIC-MUCOSA; T-CELLS; INTESTINAL BARRIER; BUTYRATE ENEMAS; RISK-FACTORS; CYTOKINES; METAANALYSIS	Ulcerative colitis (UC) is a biologically complex condition characterized by chronic, relapsing inflammation of the gastrointestinal tract. The relative incidence of this debilitating condition is increasing and sociologically damaging outcomes are a continued reality. Several etiological theories for UC are currently under investigation, spanning between genetic and environmental determinants. F…	[Stavsky, Jonah; Maitra, Radhashree] Yeshiva Univ, Dept Biol, 500 West 185th St, New York, NY 10033 USA		Maitra, R (通讯作者)，Yeshiva Univ, Dept Biol, 500 West 185th St, New York, NY 10033 USA.	radhashree.maitra@yu.edu		Stavsky, Jonah/0000-0003-0897-1728	Yeshiva University Alexander fund [252869]	Yeshiva University Alexander fund	This work was supported by the Yeshiva University Alexander fund #252869 awarded to R.M.		102	4	4	1	5	SAGE PUBLICATIONS LTD	LONDON	1 OLIVERS YARD, 55 CITY ROAD, LONDON EC1Y 1SP, ENGLAND	1178-6388			NUTR METAB INSIGHTS	Nutr. Metab. Insights	MAR 19	2019	12
J	Lemos, H; Huang, L; Prendergast, GC; Mellor, AL				Lemos, Henrique; Huang, Lei; Prendergast, George C.; Mellor, Andrew L.			Immune control by amino acid catabolism during tumorigenesis and therapy	NATURE REVIEWS CANCER			English	Review							ARYL-HYDROCARBON RECEPTOR; INDOLEAMINE 2,3-DIOXYGENASE ACTIVITY; REGULATORY T-CELLS; EPACADOSTAT PLUS PEMBROLIZUMAB; PLASMACYTOID DENDRITIC CELLS; PATHWAY INHIBITOR INDOXIMOD; LUNG-CANCER; RESISTANCE MECHANISM; COLORECTAL-CANCER; ADVANCED MELANOMA	Immune checkpoints arise from physiological changes during tumorigenesis that reprogramme inflammatory, immunological and metabolic processes in malignant lesions and local lymphoid tissues, which constitute the immunological tumour microenvironment (TME). Improving clinical responses to immune checkpoint blockade will require deeper understanding of factors that impact local immune balance in th…	[Lemos, Henrique; Huang, Lei; Mellor, Andrew L.] Newcastle Univ, Fac Med Sci, Inst Cellular Med, Framlington Pl, Newcastle Upon Tyne, Tyne & Wear, England; [Prendergast, George C.] Lankenau Inst Med Res, Wynnewood, PA USA		Mellor, AL (通讯作者)，Newcastle Univ, Fac Med Sci, Inst Cellular Med, Framlington Pl, Newcastle Upon Tyne, Tyne & Wear, England.	andrew.mellor@ncl.ac.uk	de Paula Lemos, Henrique/AAI-2698-2020	de Paula Lemos, Henrique/0000-0002-0539-3283; huang, lei/0000-0002-1996-944X	US National Institutes of Health (NIH) [AI103347]; Cancer Research UK; Faculty of Medical Sciences at Newcastle University; NIH [CA191191]; W.W. Smith Trust; Lankenau Medical Center Foundation; Main Line Health	US National Institutes of Health (NIH)(United States Department of Health & Human ServicesNational Institutes of Health (NIH) - USA); Cancer Research UK(Cancer Research UK); Faculty of Medical Sciences at Newcastle University; NIH(United States Department of Health & Human ServicesNational Institutes of Health (NIH) - USA); W.W. Smith Trust; Lankenau Medical Center Foundation; Main Line Health	Research in the A.L.M. and L.H. laboratory is supported by US National Institutes of Health (NIH) (AI103347), Cancer Research UK and the Faculty of Medical Sciences at Newcastle University. Research in the G.C.P. laboratory is supported by NIH (CA191191), the W.W. Smith Trust, the Lankenau Medical Center Foundation and Main Line Health. G.C.P. is the Havens Chair in Biomedical Research at the Lan…		154	99	105	15	130	NATURE PUBLISHING GROUP	LONDON	MACMILLAN BUILDING, 4 CRINAN ST, LONDON N1 9XW, ENGLAND	1474-175X	1474-1768		NAT REV CANCER	Nat. Rev. Cancer	MAR	2019	19	3
J	Ng, SL; Leno-Duran, E; Samanta, D; Almo, SC; Strominger, JL				Ng, Sze-Ling; Leno-Duran, Ester; Samanta, Dibyendu; Almo, Steven C.; Strominger, Jack L.			Genetically modified hematopoietic stem/progenitor cells that produce IL-10-secreting regulatory T cells	PROCEEDINGS OF THE NATIONAL ACADEMY OF SCIENCES OF THE UNITED STATES OF AMERICA			English	Article						multiple sclerosis; immunosuppression; retrovirus; cytokines	MULTIPLE-SCLEROSIS; RECEPTOR; TRANSPLANTATION; EXPRESSION; PEPTIDE; GENERATION; PROTEIN; COSTIMULATION	Random amino acid copolymers used in the treatment of multiple sclerosis in man or experimental autoimmune encephalomyelitis (EAE) inmice [poly(Y,E,A,K)(n), known as Copaxone, and poly(Y,F,A,K)(n)] function at least in part by generation of IL-10-secreting regulatory T cells that mediate bystander immunosuppression. The mechanism through which these copolymers induce Tregs is unknown. To investig…	[Ng, Sze-Ling; Leno-Duran, Ester; Strominger, Jack L.] Harvard Univ, Dept Stem Cell & Regenerat Biol, Cambridge, MA 02138 USA; [Samanta, Dibyendu; Almo, Steven C.] Albert Einstein Coll Med, Albert Einstein Canc Ctr, Bronx, NY 10461 USA; [Samanta, Dibyendu] Indian Inst Technol Kharagpur, Sch Biosci, Kharagpur 721302, W Bengal, India		Strominger, JL (通讯作者)，Harvard Univ, Dept Stem Cell & Regenerat Biol, Cambridge, MA 02138 USA.	jlstrom@fas.harvard.edu			National Institute of Allergy and Infectious Diseases [R21AI103701]; Harvard Stem Cell Institute [DP-0133-13-01]; National Multiple Sclerosis Association [RG4626-A-4]; National Institute of General Medical Sciences [GM094662, GM094665]; National Cancer Institute Grant [P30CA013330]; NATIONAL CANCER INSTITUTE [P30CA013330] Funding Source: NIH RePORTER; NATIONAL INSTITUTE OF ALLERGY AND INFECTIOUS …	National Institute of Allergy and Infectious Diseases(United States Department of Health & Human ServicesNational Institutes of Health (NIH) - USANIH National Institute of Allergy & Infectious Diseases (NIAID)); Harvard Stem Cell Institute; National Multiple Sclerosis Association; National Institute of General Medical Sciences(United States Department of Health & Human ServicesNational Institutes…	We thank Renate Hellmiss for help with the figures and Dario Vignali for advice and provision of retrovirus vectors. This research was supported by National Institute of Allergy and Infectious Diseases Grant R21AI103701 and Harvard Stem Cell Institute Grant DP-0133-13-01. S.-L.N. was supported by National Multiple Sclerosis Association fellowship RG4626-A-4. S.C.A. was supported by National Insti…		39	1	2	0	3	NATL ACAD SCIENCES	WASHINGTON	2101 CONSTITUTION AVE NW, WASHINGTON, DC 20418 USA	0027-8424			P NATL ACAD SCI USA	Proc. Natl. Acad. Sci. U. S. A.	FEB 12	2019	116	7
J	Novakova, J; Talacko, P; Novak, P; Valis, K				Novakova, Jana; Talacko, Pavel; Novak, Petr; Valis, Karel			The MEK-ERK-MST1 Axis Potentiates the Activation of the Extrinsic Apoptotic Pathway during GDC-0941 Treatment in Jurkat T Cells	CELLS			English	Article						Hippo/MST1; caspase; apoptosis; PI3K; AKT; MEK; ERK	CASPASE CLEAVAGE; HIPPO PATHWAY; KINASE MST1; PHOSPHORYLATION; PROTEIN; SPECIFICITY; INHIBITION; EXPRESSION; REGULATOR; DEATH	The discrete activation of individual caspases is essential during T-cell development, activation, and apoptosis. Humans carrying nonfunctional caspase-8 and caspase-8 conditional knockout mice exhibit several defects in the progression of naive CD4(+) T cells to the effector stage. MST1, a key kinase of the Hippo signaling pathway, is often presented as a substrate of caspases, and its cleavage …	[Novakova, Jana; Novak, Petr; Valis, Karel] Czech Acad Sci, Inst Microbiol, BIOCEV, Vvi, Prumyslova 595, Vestec 25250, Czech Republic; [Talacko, Pavel; Novak, Petr] Charles Univ Prague, Fac Sci, Dept Biochem, Hlavova 8, Prague 12843, Czech Republic		Novak, P; Valis, K (通讯作者)，Czech Acad Sci, Inst Microbiol, BIOCEV, Vvi, Prumyslova 595, Vestec 25250, Czech Republic.;Novak, P (通讯作者)，Charles Univ Prague, Fac Sci, Dept Biochem, Hlavova 8, Prague 12843, Czech Republic.	jana.novakova@biomed.cas.cz; pavel.talacko@natur.cuni.cz; pnovak@biomed.cas.cz; karel.valis@biomed.cas.cz	Vališ, Karel/D-6463-2017; Novak, Petr/F-9655-2014; Talacko, Pavel/H-8921-2017	Vališ, Karel/0000-0002-3036-4345; Novak, Petr/0000-0001-8688-529X; Talacko, Pavel/0000-0002-0943-4564	Czech Science Foundation [16-24309S]; Ministry of Education, Youth and Sports of CR [LQ1604]; project BIOCEV [CZ.1.05/1.1.00/02.0109]; Ministry of Industry and Trade [OP PIK CZ.01.1.02/0.0/0.0/17_107/0011449]; Czech Academy of Sciences [RVO61388971]	Czech Science Foundation(Grant Agency of the Czech Republic); Ministry of Education, Youth and Sports of CR(Ministry of Education, Youth & Sports - Czech Republic); project BIOCEV; Ministry of Industry and Trade; Czech Academy of Sciences(Czech Academy of Sciences)	This research was funded by the Czech Science Foundation (grant number 16-24309S), the Ministry of Education, Youth and Sports of CR within the LQ1604 National Sustainability Program II (Project BIOCEV-FAR) and by the project BIOCEV (CZ.1.05/1.1.00/02.0109), the Ministry of Industry and Trade (program OP PIK CZ.01.1.02/0.0/0.0/17_107/0011449) and, in part, by the Czech Academy of Sciences (RVO613…		48	5	5	1	10	MDPI	BASEL	ST ALBAN-ANLAGE 66, CH-4052 BASEL, SWITZERLAND		2073-4409		CELLS-BASEL	Cells	FEB	2019	8	2
J	Zhang, HL; Zhang, AH; Miao, JH; Sun, H; Yan, GL; Wu, FF; Wang, XJ				Zhang, Hong-lian; Zhang, Ai-hua; Miao, Jian-hua; Sun, Hui; Yan, Guang-li; Wu, Fang-fang; Wang, Xi-jun			Targeting regulation of tryptophan metabolism for colorectal cancer therapy: a systematic review	RSC ADVANCES			English	Review							PERFORMANCE LIQUID-CHROMATOGRAPHY; ARYL-HYDROCARBON RECEPTOR; GUT MICROBIAL-METABOLISM; HIGH-THROUGHPUT; BIOMARKER DISCOVERY; COLON-CANCER; INDOLEAMINE 2,3-DIOXYGENASE; DENDRITIC CELLS; KYNURENIC ACID; T-CELLS	Colorectal cancer (CRC) is one of the most malignant cancers resulting from abnormal metabolism alterations. As one of the essential amino acids, tryptophan has a variety of physiological functions, closely related to regulation of immune system, central nervous system, gastrointestinal nervous system and intestinal microflora. Colorectal cancer, a type of high-grade malignancy disease, stems fro…	[Zhang, Hong-lian; Miao, Jian-hua; Wu, Fang-fang; Wang, Xi-jun] Guangxi Bot Garden Med Plant, Natl Engn Lab Dev Southwestern Endangered Med Mat, Nanning, Guangxi, Peoples R China; [Zhang, Hong-lian; Zhang, Ai-hua; Sun, Hui; Yan, Guang-li; Wu, Fang-fang; Wang, Xi-jun] Heilongjiang Univ Chinese Med, Sinoamer Chinmed Technol Collaborat Ctr, Natl TCM Key Lab Serum Pharmacochem,Lab Metab, Chinmed Res …		Wang, XJ (通讯作者)，Guangxi Bot Garden Med Plant, Natl Engn Lab Dev Southwestern Endangered Med Mat, Nanning, Guangxi, Peoples R China.;Sun, H; Wang, XJ (通讯作者)，Heilongjiang Univ Chinese Med, Sinoamer Chinmed Technol Collaborat Ctr, Natl TCM Key Lab Serum Pharmacochem,Lab Metab, Chinmed Res Ctr State Adm TCM,Dept Pharmaceut Ana, Heping Rd 24, Harbin, Heilongjiang, Peoples R China.	xijunwangls@126.com	Wang, Xijun/C-4477-2014	Wang, Xijun/0000-0002-0949-3492	Key Program of Natural Science Foundation of State [81830110, 81430093, 81373930, 81673586, 81703685, 81302905, 81503386]; National Key Subject of Drug Innovation [2015ZX09101043-005, 2015ZX09101043-011]; TCM State Administration Subject of Public Welfare [2015468004]; Major Projects of Application Technology Research and Development Plan in Heilongjiang Province [GX16C003]; Specialized Research …	Key Program of Natural Science Foundation of State(National Natural Science Foundation of China (NSFC)); National Key Subject of Drug Innovation; TCM State Administration Subject of Public Welfare; Major Projects of Application Technology Research and Development Plan in Heilongjiang Province; Specialized Research Fund for the Doctoral Program of Higher Education(Specialized Research Fund for the…	This work was supported by grants from the Key Program of Natural Science Foundation of State (Grant No. 81830110, 81430093, 81373930, 81673586, 81703685, 81302905, 81503386), National Key Subject of Drug Innovation (Grant No. 2015ZX09101043-005, 2015ZX09101043-011), TCM State Administration Subject of Public Welfare (Grant No. 2015468004), Major Projects of Application Technology Research and De…		118	33	34	7	27	ROYAL SOC CHEMISTRY	CAMBRIDGE	THOMAS GRAHAM HOUSE, SCIENCE PARK, MILTON RD, CAMBRIDGE CB4 0WF, CAMBS, ENGLAND		2046-2069		RSC ADV	RSC Adv.	JAN 24	2019	9	6
J	Chalmin, F; Bruchard, M; Vegran, F; Ghiringhelli, F				Chalmin, Fanny; Bruchard, Melanie; Vegran, Frederique; Ghiringhelli, Francois			Regulation of T cell antitumor immune response by tumor induced metabolic stress	CELL STRESS			English	Review						antitumor immmunity; metabolic stress; acidosis; hypoxia; amino acids; fatty acid; T cells	HYPOXIA-INDUCIBLE FACTOR-1; HIGH LACTATE LEVELS; EXTRACELLULAR PH; SUPPRESSOR-CELLS; LACTIC-ACID; TGF-BETA; IN-VITRO; CANCER; DIFFERENTIATION; ACTIVATION	Adaptive T cell immune response is essential for tumor growth control. The efficacy of immune checkpoint inhibitors is regulated by introtumoral immune response. The tumor microenvironment has a major role in adaptive immune response tuning. Tumor cells generate a particular metabolic environment in comparison to other tissues. Tumors are characterized by glycolysis, hypoxia, acidosis, amino acid…	[Chalmin, Fanny; Bruchard, Melanie; Vegran, Frederique; Ghiringhelli, Francois] Ctr Georges Francois Leclerc, Canc Biol Res Platform, Dijon, France; [Chalmin, Fanny; Bruchard, Melanie; Vegran, Frederique; Ghiringhelli, Francois] Univ Bourgogne Franche Comte, Dijon, France; [Chalmin, Fanny; Bruchard, Melanie; Vegran, Frederique; Ghiringhelli, Francois] GIMI Genet & Immunol Med Inst, Dijon, France;…		Ghiringhelli, F (通讯作者)，Ctr Georges Francois Leclerc, Genet & Immunol Med Inst GIMI, 1 Rue Prof Mar, F-21000 Dijon, France.	fghiringhelli@cgfl.fr	VEGRAN, Frederique/O-9986-2018; Bruchard, melanie/E-6508-2017	VEGRAN, Frederique/0000-0002-4377-1441; Bruchard, melanie/0000-0003-0004-2887; ghiringhelli, francois/0000-0002-5465-8305; Chalmin, Fanny/0000-0002-0855-9453					112	9	10	2	4	SHARED SCIENCE PUBLISHERS OG	GRAZ	AM BLUMENHAG 25-4, GRAZ, 8010, AUSTRIA		2523-0204		CELL STRESS	Cell Stress	JAN	2019	3	1
J	Massalska, M; Kuca-Warnawin, E; Janicka, I; Plebanczyk, M; Pawlak, D; Dallos, T; Olwert, A; Radzikowska, A; Maldyk, P; Kontny, E; Maslinski, W				Massalska, Magdalena; Kuca-Warnawin, Ewa; Janicka, Iwona; Plebanczyk, Magdalena; Pawlak, Dariusz; Dallos, Tomas; Olwert, Anna; Radzikowska, Anna; Maldyk, Pawel; Kontny, Ewa; Maslinski, Wlodzimierz			Survival of lymphocytes is not restricted by IDO-expressing fibroblast from rheumatoid arthritis patients	IMMUNOPHARMACOLOGY AND IMMUNOTOXICOLOGY			English	Article						Fibroblast-like synoviocytes (FLS); rheumatoid arthritis (RA); indoleamine 2,3-dioxygenase (IDO); suppression; interferon-gamma (IFN-gamma)	2,3-DIOXYGENASE-EXPRESSING DENDRITIC CELLS; INDOLEAMINE 2,3-DIOXYGENASE; T-CELL; SYNOVIAL-FLUID; TRYPTOPHAN CATABOLISM; RECEPTOR COMPLEX; INTERFERON-GAMMA; ZETA-CHAIN; PROLIFERATION; KYNURENINE	Objective: Rheumatoid arthritis (RA) is characterized by expansion of fibroblast-like synoviocytes (FLS) in inflamed joints and activation of lymphocytes. Tryptophan (trp) is an essential amino acid indispensable for the biosynthesis of proteins and critical for survival of lymphocytes. Indoleamine 2,3-dioxygenase (IDO) that initiates the degradation of trp and tryptophanyl-tRNA synthetase (TTS) …	[Massalska, Magdalena; Kuca-Warnawin, Ewa; Janicka, Iwona; Plebanczyk, Magdalena; Dallos, Tomas; Radzikowska, Anna; Kontny, Ewa; Maslinski, Wlodzimierz] Natl Inst Geriatr Rheumatol & Rehabil, Dept Pathophysiol & Immunol, Spartanska 1, PL-02637 Warsaw, Poland; [Pawlak, Dariusz] Med Univ, Div Lab Med, Fac Pharm, Dept Pharmacodynam, Bialystok, Poland; [Olwert, Anna] Polish Acad Sci, Syst Res Inst, W…		Massalska, M (通讯作者)，Natl Inst Geriatr Rheumatol & Rehabil, Dept Pathophysiol & Immunol, Spartanska 1, PL-02637 Warsaw, Poland.	magdalena.massalska@spartanska.pl	Maslinski, Wlodzimierz/T-7078-2019; Radzikowska, Anna/AAG-1401-2021	Maslinski, Wlodzimierz/0000-0001-5597-9373; Radzikowska, Anna/0000-0001-8647-8010; Kontny, Ewa/0000-0002-2380-2810; Pawlak, Dariusz/0000-0002-3751-0608; Kuca-Warnawin, Ewa/0000-0001-9068-3885					48	2	2	0	8	TAYLOR & FRANCIS LTD	ABINGDON	2-4 PARK SQUARE, MILTON PARK, ABINGDON OR14 4RN, OXON, ENGLAND	0892-3973	1532-2513		IMMUNOPHARM IMMUNOT	Immunopharmacol. Immunotoxicol.		2019	41	2
J	Lee, YC; Su, YT; Liu, TY; Tsai, CM; Chang, CH; Yu, HR				Lee, Yi-Chen; Su, Yu-Tsun; Liu, Ta-Yu; Tsai, Chih-Min; Chang, Chih-Hao; Yu, Hong-Ren			L-Arginine and L-Citrulline Supplementation Have Different Programming Effect on Regulatory T-Cells Function of Infantile Rats	FRONTIERS IN IMMUNOLOGY			English	Article						arginine; L-citrulline; Treg; infant; rat	PRENATAL DEXAMETHASONE EXPOSURE; NITRIC-OXIDE METABOLISM; ARGININOSUCCINATE SYNTHETASE; PERITONEAL-MACROPHAGES; IMMUNE-RESPONSES; ALPHA PRODUCTION; ARGINASE-I; EXPRESSION; DEFICIENCY; SYNTHASE	Arginine is a semiessential amino acid in healthy adult human, but is essential for preterm, newborn or critically ill patients. Arginine can be supplied from our diet or de novo synthesis from citrulline. In conditions of sepsis or endotoxemia, arginine may be deficient and be accompanied with altered immune response. L-arginine supplementation can ameliorate dysregulated immune condition and im…	[Lee, Yi-Chen; Liu, Ta-Yu; Tsai, Chih-Min; Yu, Hong-Ren] Chang Gung Univ, Chang Gung Mem Hosp, Kaohsiung Med Ctr, Dept Pediat, Taoyuan, Taiwan; [Lee, Yi-Chen; Liu, Ta-Yu; Tsai, Chih-Min; Yu, Hong-Ren] Chang Gung Univ, Coll Med, Grad Inst Clin Med Sci, Taoyuan, Taiwan; [Su, Yu-Tsun] I Shou Univ, E Da Hosp, Dept Pediat, Kaohsiung, Taiwan; [Chang, Chih-Hao] Chang Gung Mem Hosp, Kaohsiung Med Ctr, De…		Yu, HR (通讯作者)，Chang Gung Univ, Chang Gung Mem Hosp, Kaohsiung Med Ctr, Dept Pediat, Taoyuan, Taiwan.;Yu, HR (通讯作者)，Chang Gung Univ, Coll Med, Grad Inst Clin Med Sci, Taoyuan, Taiwan.	yuu2004taiwan@yahoo.com.tw			Chang Gung Memorial Hospkital [CMRPG8D1401, CMRPG8D1402, CMRPG8D1403, CMRPG8G1481]; Ministry of Science and Technology, Taiwan [NSC 107-2314-B-182-044-MY2]	Chang Gung Memorial Hospkital(Chang Gung Memorial Hospital); Ministry of Science and Technology, Taiwan(Ministry of Science and Technology, Taiwan)	This study was supported in part by grants CMRPG8D1401, 2, 3 (H-RY), CMRPG8G1481 from Chang Gung Memorial Hospkital and NSC 107-2314-B-182-044-MY2 (H-RY) from the Ministry of Science and Technology, Taiwan.		63	19	21	0	7	FRONTIERS MEDIA SA	LAUSANNE	AVENUE DU TRIBUNAL FEDERAL 34, LAUSANNE, CH-1015, SWITZERLAND	1664-3224			FRONT IMMUNOL	Front. Immunol.	DEC 10	2018	9
J	Adam, I; Dewi, DL; Mooiweer, J; Sadik, A; Mohapatra, SR; Berdel, B; Keil, M; Sonner, JK; Thedieck, K; Rose, AJ; Platten, M; Heiland, I; Trump, S; Opitz, CA				Adam, Isabell; Dewi, Dyah L.; Mooiweer, Joram; Sadik, Ahmed; Mohapatra, Soumya R.; Berdel, Bianca; Keil, Melanie; Sonner, Jana K.; Thedieck, Kathrin; Rose, Adam J.; Platten, Michael; Heiland, Ines; Trump, Saskia; Opitz, Christiane A.			Upregulation of tryptophanyl-tRNA synthethase adapts human cancer cells to nutritional stress caused by tryptophan degradation	ONCOIMMUNOLOGY			English	Article						Indoleamine-2, 3-dioxygenase; tryptophan-2; 3-dioxygenase; tumor; proliferation; cancer metabolism; tryptophan; tRNA synthetase; immunosuppression; nutrients; starvation; immunosurveillance; inflammation and cancer	TUMORAL IMMUNE RESISTANCE; ARYL-HYDROCARBON RECEPTOR; AMINO-ACID TRANSPORTER; INDOLEAMINE 2,3-DIOXYGENASE; T-CELLS; TRANSLATIONAL CONTROL; RESPONSE PATHWAY; EPITHELIAL-CELLS; MAMMALIAN-CELLS; GENE-EXPRESSION	Tryptophan (Trp) metabolism is an important target in immuno-oncology as it represents a powerful immunosuppressive mechanism hijacked by tumors for protection against immune destruction. However, it remains unclear how tumor cells can proliferate while degrading the essential amino acid Trp. Trp is incorporated into proteins after it is attached to its tRNA by tryptophanyl-tRNA synthestases. As …	[Adam, Isabell; Dewi, Dyah L.; Mooiweer, Joram; Sadik, Ahmed; Mohapatra, Soumya R.; Berdel, Bianca; Opitz, Christiane A.] Brain Canc Metab Grp, German Canc Res Ctr DKFZ, Heidelberg, Germany; [Keil, Melanie; Sonner, Jana K.; Platten, Michael] German Canc Res Ctr, DKTK Clin Cooperat Unit Neuroimmunol & Brain Tum, Heidelberg, Germany; [Thedieck, Kathrin] Univ Groningen, Univ Med Ctr Groningen, Sect …		Opitz, CA (通讯作者)，DKFZ, German Canc Res Ctr, Brain Canc Metab Grp, INF 280, Heidelberg, Germany.	c.opitz@dkfz.de	Heiland, Ines/B-9212-2014; Opitz, Christiane A/I-9507-2012; Trump, Saskia/ABG-5182-2021; Rose, Adam John/AAC-6274-2019; Platten, Michael/F-2902-2013	Heiland, Ines/0000-0002-9124-5112; Opitz, Christiane A/0000-0001-5575-9821; Rose, Adam John/0000-0001-9132-8244; Platten, Michael/0000-0002-4746-887X; Mooiweer, Joram/0000-0002-0816-6692; Trump, Saskia/0000-0002-9894-1807; Thedieck, Kathrin/0000-0002-9069-2930; Sadik, Ahmed/0000-0002-0328-1990; Mohapatra, Soumya/0000-0002-4350-6410	BMBF e: Med initiative (GlioPATH) [01ZX1402]; Otto Bayer Fellowship; Helmholtz International Graduate School for Cancer Research Fellowship; DAAD PhD scholarship	BMBF e: Med initiative (GlioPATH); Otto Bayer Fellowship; Helmholtz International Graduate School for Cancer Research Fellowship; DAAD PhD scholarship	This work was supported by grants from the BMBF e: Med initiative (GlioPATH, 01ZX1402) to KT, ST and CAO and an Otto Bayer Fellowship to DLD. SRM was supported by a Helmholtz International Graduate School for Cancer Research Fellowship, AS was supported by a DAAD PhD scholarship.		54	30	30	1	7	TAYLOR & FRANCIS INC	PHILADELPHIA	530 WALNUT STREET, STE 850, PHILADELPHIA, PA 19106 USA	2162-402X			ONCOIMMUNOLOGY	OncoImmunology	DEC 2	2018	7	12
J	Tian, JD; Dang, H; Wallner, M; Olsen, R; Kaufman, DL				Tian, Jide; Dang, Hoa; Wallner, Martin; Olsen, Richard; Kaufman, Daniel L.			Homotaurine, a safe blood-brain barrier permeable GABA(A)-R-specific agonist, ameliorates disease in mouse models of multiple sclerosis	SCIENTIFIC REPORTS			English	Article							EXPERIMENTAL AUTOIMMUNE ENCEPHALOMYELITIS; T-CELL AUTOIMMUNITY; GABA(A) RECEPTORS; INFLAMMATORY RESPONSES; PROTEOLIPID PROTEIN; ACID; EAE; PHARMACOLOGY; MICROGLIA	There is a need for treatments that can safely promote regulatory lymphocyte responses. T cells express GABA receptors (GABA(A)-Rs) and GABA administration can inhibit Th1-mediated processes such as type 1 diabetes and rheumatoid arthritis in mouse models. Whether GABA(A)-R agonists can also inhibit Th17-driven processes such as experimental autoimmune encephalomyelitis (EAE), a model of multiple…	[Tian, Jide; Dang, Hoa; Wallner, Martin; Olsen, Richard; Kaufman, Daniel L.] Univ Calif Los Angeles, Dept Mol & Med Pharmacol, Los Angeles, CA 90095 USA		Tian, JD; Kaufman, DL (通讯作者)，Univ Calif Los Angeles, Dept Mol & Med Pharmacol, Los Angeles, CA 90095 USA.	jtian@mednet.ucla.edu; dkaufman@mednet.ucla.edu	Wallner, Martin/B-8322-2009; Kaufman, Daniel/AAU-1228-2021	Wallner, Martin/0000-0003-4134-8946; Kaufman, Daniel/0000-0002-9844-5918	National Multiple Sclerosis Society; National Institutes of Health [DK092480, AA021213]; NATIONAL INSTITUTE OF DIABETES AND DIGESTIVE AND KIDNEY DISEASES [R01DK092480] Funding Source: NIH RePORTER; NATIONAL INSTITUTE ON ALCOHOL ABUSE AND ALCOHOLISM [R01AA021213] Funding Source: NIH RePORTER	National Multiple Sclerosis Society(National Multiple Sclerosis Society); National Institutes of Health(United States Department of Health & Human ServicesNational Institutes of Health (NIH) - USA); NATIONAL INSTITUTE OF DIABETES AND DIGESTIVE AND KIDNEY DISEASES(United States Department of Health & Human ServicesNational Institutes of Health (NIH) - USANIH National Institute of Diabetes & Digest…	We thank Marianne Cillufo for her help and advice, Ryan Chen, Bryan Tiu and other members of the Kaufman lab for their assistance. This work was supported in by grants from the National Multiple Sclerosis Society (to DLK), the National Institutes of Health (DK092480 to DLK, and AA021213 to RWO and MW), and DLK's unrestricted funds. The authors thank UCLA's Janis V. Giorgi Flow Cytometry Core Faci…		48	14	14	2	3	NATURE PUBLISHING GROUP	LONDON	MACMILLAN BUILDING, 4 CRINAN ST, LONDON N1 9XW, ENGLAND	2045-2322			SCI REP-UK	Sci Rep	NOV 8	2018	8
J	Choi, SC; Titov, AA; Abboud, G; Seay, HR; Brusko, TM; Roopenian, DC; Salek-Ardakani, S; Morel, L				Choi, Seung-Chul; Titov, Anton A.; Abboud, Georges; Seay, Howard R.; Brusko, Todd M.; Roopenian, Derry C.; Salek-Ardakani, Shahram; Morel, Laurence			Inhibition of glucose metabolism selectively targets autoreactive follicular helper T cells	NATURE COMMUNICATIONS			English	Article							SYSTEMIC-LUPUS-ERYTHEMATOSUS; GERMINAL CENTER FORMATION; TRANSCRIPTION FACTOR STAT3; AMINO-ACID TRANSPORTER; SLE PATHOGENESIS; MTORC1 KINASE; MOUSE MODEL; PRONE MICE; DIFFERENTIATION; IMMUNITY	Follicular helper T (T-FH) cells are expanded in systemic lupus erythematosus, where they are required to produce high affinity autoantibodies. Eliminating T-FH cells would, however compromise the production of protective antibodies against viral and bacterial pathogens. Here we show that inhibiting glucose metabolism results in a drastic reduction of the frequency and number of T-FH cells in lup…	[Choi, Seung-Chul; Titov, Anton A.; Abboud, Georges; Seay, Howard R.; Brusko, Todd M.; Salek-Ardakani, Shahram; Morel, Laurence] Univ Florida, Dept Pathol Immunol & Lab Med, 1395 Ctr Dr, Gainesville, FL 32610 USA; [Roopenian, Derry C.] Jackson Lab, 600 Main St, Bar Harbor, ME 04609 USA		Morel, L (通讯作者)，Univ Florida, Dept Pathol Immunol & Lab Med, 1395 Ctr Dr, Gainesville, FL 32610 USA.	morel@ufl.edu		Seay, Howard/0000-0001-7002-0187; Brusko, Todd/0000-0003-2878-9296	NIH [R01AI045050, R01 AI128901]; Alliance for Lupus Research [TIL-416522]; NATIONAL INSTITUTE OF ALLERGY AND INFECTIOUS DISEASES [R01AI128901, R01AI045050] Funding Source: NIH RePORTER	NIH(United States Department of Health & Human ServicesNational Institutes of Health (NIH) - USA); Alliance for Lupus Research; NATIONAL INSTITUTE OF ALLERGY AND INFECTIOUS DISEASES(United States Department of Health & Human ServicesNational Institutes of Health (NIH) - USANIH National Institute of Allergy & Infectious Diseases (NIAID))	We thank Dr. Henry Baker (University of Florida) for his help with gene array analysis; and Leilani Zeumer-Spataro, Nathalie Kanda for outstanding technical help. This study is supported by grants from the NIH (R01AI045050 and R01 AI128901) and from the Alliance for Lupus Research (TIL-416522) to L.M.		64	60	63	0	2	NATURE PUBLISHING GROUP	LONDON	MACMILLAN BUILDING, 4 CRINAN ST, LONDON N1 9XW, ENGLAND	2041-1723			NAT COMMUN	Nat. Commun.	OCT 22	2018	9
J	Komiya, T; Huang, CH				Komiya, Takefumi; Huang, Chao H.			Updates in the Clinical Development of Epacadostat and Other Indoleamine 2,3-Dioxygenase 1 Inhibitors (IDO1) for Human Cancers	FRONTIERS IN ONCOLOGY			English	Review						immuno-oncology; IDO (indoleamine 2, 3-dioxygenase); PD-1; tryptophan; clinical trials as topic; IDO1 inhibitor	CELL LUNG-CANCER; STAGE-III; NIVOLUMAB; TRIAL; TRYPTOPHAN; MELANOMA; CHEMOTHERAPY; SUPPRESSION; PROGRESSION; IPILIMUMAB	Recent application of immunotherapy in clinical oncology revolutionized ourmanagement of advanced human cancers. Check point inhibitors targeting CTLA4 and PD-1/PD-L1 axis are immunotherapeutic agents currently available to treat a variety of cancers. However, a novel therapeutic approach is needed to further improve patient outcome with these agents. Indoleamine 2,3-dioxygenase 1 (IDO1) is a rat…	[Komiya, Takefumi] Parkview Canc Inst, Ft Wayne, IN USA; [Huang, Chao H.] Univ Kansas, Med Ctr, Div Med Oncol, Fairway, KS 66205 USA; [Huang, Chao H.] Kansas City VA Med Ctr, Div Hematol & Med Oncol, Subspecialty Med, Kansas City, MO 64128 USA		Huang, CH (通讯作者)，Univ Kansas, Med Ctr, Div Med Oncol, Fairway, KS 66205 USA.;Huang, CH (通讯作者)，Kansas City VA Med Ctr, Div Hematol & Med Oncol, Subspecialty Med, Kansas City, MO 64128 USA.	chuang2@kumc.edu			Incyte	Incyte	The University of Kansas Research Institute has initiated a contract negotiation for an investigator-sponsored clinical trial sponsored by Incyte (51).		43	97	100	2	30	FRONTIERS MEDIA SA	LAUSANNE	AVENUE DU TRIBUNAL FEDERAL 34, LAUSANNE, CH-1015, SWITZERLAND	2234-943X			FRONT ONCOL	Front. Oncol.	OCT 4	2018	8
J	Heeren, AM; van Dijk, I; Berry, DRAI; Khelil, M; Ferns, D; Kole, J; Musters, RJP; Thijssen, VL; Mom, CH; Kenter, GG; Bleeker, MCG; de Gruijl, TD; Jordanova, ES				Heeren, A. Marijne; van Dijk, Ilse; Berry, Daniella R. A. I.; Khelil, Maryam; Ferns, Debbie; Kole, Jeroen; Musters, Rene J. P.; Thijssen, Victor L.; Mom, Constantijne H.; Kenter, Gemma G.; Bleeker, Maaike C. G.; de Gruijl, Tanja D.; Jordanova, Ekaterina S.			Indoleamine 2,3-Dioxygenase Expression Pattern in the Tumor Microenvironment Predicts Clinical Outcome in Early Stage Cervical Cancer	FRONTIERS IN IMMUNOLOGY			English	Article						cervical cancer; indoleamine 2,3-dioxygenase; kynurenine; tryptophan; serum; T cells; mRNA; The Cancer Genome Atlas	REGULATORY T-CELLS; TRYPTOPHAN CATABOLISM; DENDRITIC CELLS; INTERFERON-GAMMA; IDO EXPRESSION; PHASE-I; CARCINOMA; INHIBITION; IMMUNE; PROLIFERATION	The indoleamine 2,3-dioxygenase (IDO) enzyme can act as an immunoregulator by inhibiting T cell function via the degradation of the essential amino acid tryptophan (trp) into kynurenine (kyn) and its derivates. The kyn/trp ratio in serum is a prognostic factor for cervical cancer patients; however, information about the relationship between serum levels and IDO expression in the tumor is lacking.…	[Heeren, A. Marijne; Khelil, Maryam; Ferns, Debbie; Kenter, Gemma G.; Jordanova, Ekaterina S.] Vrije Univ Amsterdam, Med Ctr, CGOA, Dept Obstet & Gynecol, Amsterdam, Netherlands; [Heeren, A. Marijne; van Dijk, Ilse; Thijssen, Victor L.; de Gruijl, Tanja D.] Vrije Univ Amsterdam, Med Ctr, Canc Ctr Amsterdam, Dept Med Oncol, Amsterdam, Netherlands; [Heeren, A. Marijne; van Dijk, Ilse; Thijssen, Vic…		Jordanova, ES (通讯作者)，Vrije Univ Amsterdam, Med Ctr, CGOA, Dept Obstet & Gynecol, Amsterdam, Netherlands.	e.jordanova@vumc.nl	Thijssen, Victor LJL/B-2792-2009	Thijssen, Victor LJL/0000-0002-6146-1842; Bleeker, Maaike/0000-0001-9610-8064; Heeren, Marijne/0000-0002-4158-6058	Dutch Cancer Society [KWF VU 2013-6015]	Dutch Cancer Society(KWF Kankerbestrijding)	This work was supported by a research grant from the Dutch Cancer Society (KWF VU 2013-6015).		70	22	22	0	8	FRONTIERS MEDIA SA	LAUSANNE	AVENUE DU TRIBUNAL FEDERAL 34, LAUSANNE, CH-1015, SWITZERLAND	1664-3224			FRONT IMMUNOL	Front. Immunol.	JUL 11	2018	9
J	Yang, HL; Zhou, WJ; Gu, CJ; Meng, YH; Shao, J; Li, DJ; Li, MQ				Yang, Hui-Li; Zhou, Wen-Jie; Gu, Chun-Jie; Meng, Yu-Han; Shao, Jun; Li, Da-Jin; Li, Ming-Qing			Pleiotropic roles of melatonin in endometriosis, recurrent spontaneous abortion, and polycystic ovary syndrome	AMERICAN JOURNAL OF REPRODUCTIVE IMMUNOLOGY			English	Review						antioxidant; endometriosis; immunoregulator; melatonin; polycystic ovary syndrome; recurrent spontaneous abortion	IN-VITRO FERTILIZATION; NATURAL-KILLER-CELLS; REGULATORY T-CELLS; OXIDATIVE STRESS; REACTIVE OXYGEN; ASSISTED REPRODUCTION; NK CELLS; MOLECULAR-MECHANISMS; ADHESION FORMATION; CYTOKINE NETWORK	Melatonin is a neurohormone synthesized from the aromatic amino acid tryptophan mainly by the pineal gland of mammals. Melatonin acts as a broad-spectrum antioxidant, powerful free radical scavenger, anti-inflammatory agent, anticarcinogenic factor, sleep inducer and regulator of the circadian rhythm, and potential immunoregulator. Melatonin and reproductive system are interrelated under both phy…	[Yang, Hui-Li; Zhou, Wen-Jie; Gu, Chun-Jie; Li, Da-Jin; Li, Ming-Qing] Fudan Univ, Hosp Obstet & Gynecol,Shanghai Med Coll, Lab Reprod Immunol,Key Lab Reprod Regulat NPFPC, SIPPR,IRD,Shanghai Key Lab Female Reprod Endocrin, Shanghai, Peoples R China; [Shao, Jun] Fudan Univ, Dept Gynecol, Hosp Obstet & Gynecol, Shanghai Med Coll, Shanghai, Peoples R China; [Meng, Yu-Han] Weifang Med Univ, Reprod M…		Li, MQ (通讯作者)，Fudan Univ, Hosp Obstet & Gynecol,Shanghai Med Coll, Lab Reprod Immunol,Key Lab Reprod Regulat NPFPC, SIPPR,IRD,Shanghai Key Lab Female Reprod Endocrin, Shanghai, Peoples R China.	mqli@fudan.edu.cn		Li, Ming-Qing/0000-0002-9276-0722	Major Research Program of National Natural Science Foundation of China [91542108, 81471513, 31671200, 81501275, 81571509]; Shanghai Rising-Star Program [16QA1400800]; Development Fund of Shanghai Talents [201557]; Innovation-oriented Science and Technology Grant from NPFPC Key Laboratory of Reproduction Regulation [CX2017-2]; Program for Zhuoxue of Fudan University	Major Research Program of National Natural Science Foundation of China(National Natural Science Foundation of China (NSFC)); Shanghai Rising-Star Program; Development Fund of Shanghai Talents; Innovation-oriented Science and Technology Grant from NPFPC Key Laboratory of Reproduction Regulation; Program for Zhuoxue of Fudan University	Major Research Program of National Natural Science Foundation of China, Grant/Award Number: 91542108, 81471513, 31671200, 81501275 and 81571509; Shanghai Rising-Star Program, Grant/Award Number: 16QA1400800; Development Fund of Shanghai Talents, Grant/Award Number: 201557; the Innovation-oriented Science and Technology Grant from NPFPC Key Laboratory of Reproduction Regulation, Grant/Award Number…		145	17	22	1	24	WILEY	HOBOKEN	111 RIVER ST, HOBOKEN 07030-5774, NJ USA	1046-7408	1600-0897		AM J REPROD IMMUNOL	Am. J. Reprod. Immunol.	JUL	2018	80	1
J	Sinclair, LV; Neyens, D; Ramsay, G; Taylor, PM; Cantrell, DA				Sinclair, Linda V.; Neyens, Damien; Ramsay, George; Taylor, Peter M.; Cantrell, Doreen A.			Single cell analysis of kynurenine and System L amino acid transport in T cells	NATURE COMMUNICATIONS			English	Article							ARYL-HYDROCARBON RECEPTOR; INDOLEAMINE 2,3-DIOXYGENASE; TRYPTOPHAN CATABOLISM; IDO; ACTIVATION; TOLERANCE; DIFFERENTIATION; PROLIFERATION; AUTOIMMUNITY; INHIBITION	The tryptophan metabolite kynurenine has critical immunomodulatory properties and can function as an aryl hydrocarbon receptor (AHR) ligand. Here we show that the ability of T cells to transport kynurenine is restricted to cells activated by the T-cell antigen receptor or proinflammatory cytokines. Kynurenine is transported across the T-cell membrane by the System L transporter SLC7A5. Accordingl…	[Sinclair, Linda V.; Neyens, Damien; Taylor, Peter M.; Cantrell, Doreen A.] Univ Dundee, Sch Life Sci, Div Cell Signalling & Immunol, Dundee DD1 5EH, Scotland; [Ramsay, George] Aberdeen Royal Infirm, Dept Gen Surg, Aberdeen AB25 2ZN, Scotland; [Ramsay, George] Univ Aberdeen, Rowett Inst, Aberdeen AB25 2ZD, Scotland; [Neyens, Damien] Catholic Univ Louvain, Ludwig Inst Canc Res, de Duve Inst, B-120…		Sinclair, LV; Cantrell, DA (通讯作者)，Univ Dundee, Sch Life Sci, Div Cell Signalling & Immunol, Dundee DD1 5EH, Scotland.	l.v.sinclair@dundee.ac.uk; d.a.cantrell@dundee.ac.uk		Taylor, Peter/0000-0003-0572-4502; Ramsay, George/0000-0001-9862-2323; Cantrell, Doreen/0000-0001-7525-3350	Wellcome Trust [097418/Z/11/Z, 205023/Z/16/Z, 202950/Z/16/Z]	Wellcome Trust(Wellcome TrustEuropean Commission)	We thank Cantrell group members for their critical discussion of the data, the Biological Resources unit, Sarah Thomson (for rLM work) and the Flow Cytometry facility (A. Whigham and R. Clarke) at the University of Dundee. This work was supported by the Wellcome Trust (Principal Research Fellowship to D.A.C. 097418/Z/11/Z and 205023/Z/16/Z, and Wellcome Trust Equipment Award 202950/Z/16/Z).		36	56	58	1	20	NATURE PUBLISHING GROUP	LONDON	MACMILLAN BUILDING, 4 CRINAN ST, LONDON N1 9XW, ENGLAND	2041-1723			NAT COMMUN	Nat. Commun.	MAY 17	2018	9
J	Yang, X; Xia, R; Yue, CH; Zhai, WS; Du, WW; Yang, QT; Cao, HL; Chen, XJ; Obando, D; Zhu, YB; Chen, XC; Chen, JJ; Piganelli, J; Wipf, P; Jiang, Y; Xiao, GZ; Wu, CP; Jiang, JT; Lu, BF				Yang, Xi; Xia, Rui; Yue, Cuihua; Zhai, Wensi; Du, Wenwen; Yang, Qianting; Cao, Huiling; Chen, Xiaojuan; Obando, Danielle; Zhu, Yibei; Chen, Xinchun; Chen, Jane-Jane; Piganelli, Jon; Wipf, Peter; Jiang, Yu; Xiao, Guozhi; Wu, Changping; Jiang, Jingting; Lu, Binfeng			ATF4 Regulates CD4(+) T Cell Immune Responses through Metabolic Reprogramming	CELL REPORTS			English	Article							COUPLING GCN4 EXPRESSION; UNCHARGED TRANSFER-RNA; AMINO-ACID; TRANSCRIPTION FACTOR; KINASE GCN2; ACTIVATION; GLUTATHIONE; MITOCHONDRIA; INFLAMMATION; LYMPHOCYTES	T cells are strongly regulated by oxidizing environments and amino acid restriction. How T cells reprogram metabolism to adapt to these extracellular stress situations is not well understood. Here, we show that oxidizing environments and amino acid starvation induce ATF4 in CD4(+) T cells. We also demonstrate that Atf4-deficient CD4(+) T cells have defects in redox homeostasis, proliferation, dif…	[Yang, Xi; Xia, Rui; Yue, Cuihua; Zhai, Wensi; Du, Wenwen; Yang, Qianting; Chen, Xiaojuan; Obando, Danielle; Zhu, Yibei; Lu, Binfeng] Univ Pittsburgh, Sch Med, Dept Immunol, EBST E1047,200 Lothrop St, Pittsburgh, PA 15261 USA; [Lu, Binfeng] Univ Pittsburgh, Inst Canc, Pittsburgh, PA USA; [Yang, Xi] Tsinghua Univ, Sch Med, Beijing 100084, Peoples R China; [Yue, Cuihua; Zhai, Wensi; Xiao, Guozhi; W…		Lu, BF (通讯作者)，Univ Pittsburgh, Sch Med, Dept Immunol, EBST E1047,200 Lothrop St, Pittsburgh, PA 15261 USA.;Lu, BF (通讯作者)，Univ Pittsburgh, Inst Canc, Pittsburgh, PA USA.	binfeng@pitt.edu	Wipf, Peter/AAG-1771-2021	Wipf, Peter/0000-0001-7693-5863	NIH [1R21AI124676, UL1 RR024153, UL1TR000005, 1P50 CA097190]; Roswell Park Cancer Institute/University of Pittsburgh Cancer Institute Ovarian Cancer Specialized Programs of Research Excellence [P50CA159981]; National Natural Science Foundation of China (NSFC) [31428005]; NSFC [31320103918, 81273208, 81472049]; NIH/National Institute of Allergy and Infectious Diseases (NIAID) [1U19A168021]; NATION…	NIH(United States Department of Health & Human ServicesNational Institutes of Health (NIH) - USA); Roswell Park Cancer Institute/University of Pittsburgh Cancer Institute Ovarian Cancer Specialized Programs of Research Excellence; National Natural Science Foundation of China (NSFC)(National Natural Science Foundation of China (NSFC)); NSFC(National Natural Science Foundation of China (NSFC)); NIH…	This project was supported mainly by the NIH through grants 1R21AI124676 (to B.L.), UL1 RR024153 (to B.L.), UL1TR000005 (to B.L.), and 1P50 CA097190 (to B.L.); Roswell Park Cancer Institute/University of Pittsburgh Cancer Institute Ovarian Cancer Specialized Programs of Research Excellence grant P50CA159981 (to B.L.); National Natural Science Foundation of China (NSFC) grants 31428005 (to B.L. an…		45	38	39	2	15	CELL PRESS	CAMBRIDGE	50 HAMPSHIRE ST, FLOOR 5, CAMBRIDGE, MA 02139 USA	2211-1247			CELL REP	Cell Reports	MAY 8	2018	23	6
J	Zhai, LJ; Ladomersky, E; Lenzen, A; Nguyen, B; Patel, R; Lauing, KL; Wu, MJ; Wainwright, DA				Zhai, Lijie; Ladomersky, Erik; Lenzen, Alicia; Nguyen, Brenda; Patel, Ricky; Lauing, Kristen L.; Wu, Meijing; Wainwright, Derek A.			IDO1 in cancer: a Gemini of immune checkpoints	CELLULAR & MOLECULAR IMMUNOLOGY			English	Review						glioblastoma; glioma; IDO; immunosuppression; kynurenine; immunotherapy; melanoma; Treg	INDOLEAMINE 2,3-DIOXYGENASE GENE; REGULATORY T-CELLS; TRYPTOPHAN CATABOLISM; DENDRITIC CELLS; RESISTANCE MECHANISM; SUPPRESSOR-CELLS; INTERFERON-GAMMA; APOPTOTIC CELLS; CUTTING EDGE; PHASE-I	Indoleamine 2, 3-dioxygenase 1 (IDO1) is a rate-limiting metabolic enzyme that converts the essential amino acid tryptophan (Trp) into downstream catabolites known as kynurenines. Coincidently, numerous studies have demonstrated that IDO1 is highly expressed in multiple types of human cancer. Preclinical studies have further introduced an interesting paradox: while single-agent treatment with IDO…	[Zhai, Lijie; Ladomersky, Erik; Nguyen, Brenda; Patel, Ricky; Lauing, Kristen L.; Wu, Meijing; Wainwright, Derek A.] Northwestern Univ, Dept Neurol Surg, Chicago, IL 60611 USA; [Lenzen, Alicia] Northwestern Univ, Dept Pediat, Chicago, IL 60611 USA; [Lenzen, Alicia] Northwestern Univ, Div Hematol Oncol & Stem Cell Transplantat, Chicago, IL 60611 USA; [Lenzen, Alicia] Northwestern Univ, Ann & Rober…		Wainwright, DA (通讯作者)，Northwestern Univ, Dept Neurol Surg, Feinberg Sch Med, 300 E Super St Tarry Bldg 2-703, Chicago, IL 60611 USA.	derekwainwright@northwestern.edu		Wainwright, Derek/0000-0001-7232-4264	NIH [R00 NS082381, R01 NS097851-01]; Cancer Research Institute-Clinic and Laboratory Integration Program; Robert H. Lurie Comprehensive Cancer Center-Zell Scholar Program of the Zell Family Foundation Gift; Northwestern Brain Tumor Institute; NATIONAL CANCER INSTITUTE [T32CA070085] Funding Source: NIH RePORTER; NATIONAL CENTER FOR ADVANCING TRANSLATIONAL SCIENCES [TL1TR001423] Funding Source: NIH…	NIH(United States Department of Health & Human ServicesNational Institutes of Health (NIH) - USA); Cancer Research Institute-Clinic and Laboratory Integration Program; Robert H. Lurie Comprehensive Cancer Center-Zell Scholar Program of the Zell Family Foundation Gift; Northwestern Brain Tumor Institute; NATIONAL CANCER INSTITUTE(United States Department of Health & Human ServicesNational Institut…	This work was supported by NIH grants R00 NS082381 (DAW) and R01 NS097851-01 (DAW), the Cancer Research Institute-Clinic and Laboratory Integration Program (DAW), the Robert H. Lurie Comprehensive Cancer Center-Zell Scholar Program of the Zell Family Foundation Gift (DAW) and the Northwestern Brain Tumor Institute.		104	148	155	2	4	CHIN SOCIETY IMMUNOLOGY	BEING	5 DONGDAN SANTIAO, DONGCHEN DISTRICT, BEING, 100005, PEOPLES R CHINA	1672-7681	2042-0226		CELL MOL IMMUNOL	Cell. Mol. Immunol.	MAY	2018	15	5
J	Barreto, FS; Chaves, AJM; de Araujo, MCCR; de Moraes, MO; de Moraes, MEA; Maes, M; de Lucena, DF; Macedo, DS				Barreto, Francisco S.; Chaves Filho, Adriano J. M.; de Araujo, Marcia C. C. R.; de Moraes, Manoel O.; de Moraes, Maria E. A.; Maes, Michael; de Lucena, David F.; Macedo, Danielle S.			Tryptophan catabolites along the indoleamine 2,3-dioxygenase pathway as a biological link between depression and cancer	BEHAVIOURAL PHARMACOLOGY			English	Review						cancer; depression; immune-inflammatory mechanisms; indoleamine 2; 3-dioxygenase; TRYCATs; tryptophan	ARYL-HYDROCARBON RECEPTOR; PITUITARY-ADRENAL AXIS; REGULATORY T-CELLS; NONSTEROIDAL ANTIINFLAMMATORY DRUGS; SYNAPTOSOMAL GLUTAMATE RELEASE; TUMOR-INFILTRATING LYMPHOCYTES; PLASMACYTOID DENDRITIC CELLS; RECEIVING INTERFERON-ALPHA; KYNURENINE PATHWAY; QUINOLINIC ACID	Both depression and cancer are related to a dysregulation of inflammatory and immune pathways. Indeed, depression is associated with increased expression of interferon-, interleukin-1, and tumor necrosis factor (TNF-). In contrast, reductions of the activity of major histocompatibility complex protein molecules - class I and class II and natural killer cells are also observed. Similarly, cancers …	[Barreto, Francisco S.; de Moraes, Manoel O.] Univ Fed Ceara, Fac Med, Lab Expt Oncol, Fortaleza, Ceara, Brazil; [Chaves Filho, Adriano J. M.; de Lucena, David F.; Macedo, Danielle S.] Univ Fed Ceara, Neuropsychopharmacol Lab, Fortaleza, Ceara, Brazil; [de Araujo, Marcia C. C. R.; de Moraes, Maria E. A.] Univ Fed Ceara, Dept Physiol & Pharmacol, Fac Med, Clin Pharmacol Unit,Drug Res & Dev Ctr, Fo…		Macedo, DS (通讯作者)，Univ Fed Ceara, Dept Physiol & Pharmacol, Drug Res & Dev Ctr, Rua Cel Nunes Melo 1000, BR-60431270 Fortaleza, Ceara, Brazil.	daniellesilmacedo@gmail.com	Maes, Michael/B-8546-2011; Chaves-Filho, Adriano/AAZ-1390-2020; Macedo, Danielle/E-3424-2014	Maes, Michael/0000-0002-2012-871X; Macedo, Danielle/0000-0001-8980-9970; Lucena, David/0000-0002-1547-3711					200	17	17	3	28	LIPPINCOTT WILLIAMS & WILKINS	PHILADELPHIA	TWO COMMERCE SQ, 2001 MARKET ST, PHILADELPHIA, PA 19103 USA	0955-8810	1473-5849		BEHAV PHARMACOL	Behav. Pharmacol.	APR	2018	29	2-3
J	Davar, D; Bahary, N				Davar, Diwakar; Bahary, Nathan			Modulating Tumor Immunology by Inhibiting Indoleamine 2,3-Dioxygenase (IDO): Recent Developments and First Clinical Experiences	TARGETED ONCOLOGY			English	Review							REGULATORY T-CELLS; ARYL-HYDROCARBON RECEPTOR; PLASMACYTOID DENDRITIC CELLS; L-KYNURENINE PREDICTS; INFILTRATING LYMPHOCYTES; PERIPHERAL-BLOOD; INTERFERON-GAMMA; LYMPH-NODES; INCREASED POPULATIONS; RESISTANCE MECHANISM	Indoleamine 2,3-dioxygenase (IDO) and tryptophan 2,3-dioxygenase (TDO) catalyze the first rate-limiting step in the oxidative metabolism of compounds containing indole rings, including the transformation of the essential amino acid L-tryptophan to N-formyl-L-kynurenine. Through direct and indirect means, IDO exerts both tolerogenic and pro-inflammatory effects and has a profound immunoregulatory …	[Davar, Diwakar; Bahary, Nathan] Univ Pittsburgh, Med Ctr, Dept Med, Div Hematol Oncol, 5117 Ctr Ave, Pittsburgh, PA 15232 USA		Bahary, N (通讯作者)，Univ Pittsburgh, Med Ctr, Dept Med, Div Hematol Oncol, 5117 Ctr Ave, Pittsburgh, PA 15232 USA.	davard@upmc.edu; baharyn@upmc.edu	Davar, Diwakar/AAL-9592-2021; Davar, Diwakar/AAC-3785-2020	Davar, Diwakar/0000-0002-7846-8055	Conquer Cancer Foundation/Genentech BioOncology(TM) Young Investigator Award (YIA)	Conquer Cancer Foundation/Genentech BioOncology(TM) Young Investigator Award (YIA)	D.D. is supported by the Conquer Cancer Foundation/Genentech BioOncology (TM) Young Investigator Award (YIA).		154	17	17	0	34	SPRINGER	DORDRECHT	VAN GODEWIJCKSTRAAT 30, 3311 GZ DORDRECHT, NETHERLANDS	1776-2596	1776-260X		TARGET ONCOL	Target. Oncol.	APR	2018	13	2
J	Wu, H; Gong, JP; Liu, Y				Wu, Hao; Gong, Jianping; Liu, Yong			Indoleamine 2, 3-dioxygenase regulation of immune response	MOLECULAR MEDICINE REPORTS			English	Review						indoleamine 2; 3-dioxygenase; immune regulation; regulatory T cell; tryptophan; kynurenine	DENDRITIC CELLS; T-CELLS; 2,3-DIOXYGENASE EXPRESSION; TRYPTOPHAN CATABOLISM; ALLOGRAFT-REJECTION; IDO; TOLERANCE; CANCER; INFECTION; MICE	Indoleamine 2, 3-dioxygenase (IDO) catalyzes the initial and rate-limiting step in the degradation pathway of the essential amino acid tryptophan and is expressed by professional antigen presenting cells (APCs), epithelial cells, vascular endothelium and tumor cells. IDO-mediated catabolic products, which are additionally termed kynurenines', exerts important immunosuppressive functions primarily…	[Wu, Hao; Gong, Jianping] Chongqing Med Univ, Affiliated Hosp 2, Chongqing Key Lab Hepatobiliary Surg, Chongqing 400010, Peoples R China; [Wu, Hao; Gong, Jianping] Chongqing Med Univ, Affiliated Hosp 2, Dept Hepatobiliary Surg, Chongqing 400010, Peoples R China; [Liu, Yong] Peoples Hosp Hechuan, Dept Hepatobiliary Surg, 1366 Xieran Ave, Chongqing 401520, Peoples R China		Liu, Y (通讯作者)，Peoples Hosp Hechuan, Dept Hepatobiliary Surg, 1366 Xieran Ave, Chongqing 401520, Peoples R China.	wuhao_48@163.com							46	56	61	0	19	SPANDIDOS PUBL LTD	ATHENS	POB 18179, ATHENS, 116 10, GREECE	1791-2997	1791-3004		MOL MED REP	Mol. Med. Rep.	APR	2018	17	4
J	Aubatin, A; Sako, N; Decrouy, X; Donnadieu, E; Molinier-Frenkel, V; Castellano, F				Aubatin, Aude; Sako, Nouhoum; Decrouy, Xavier; Donnadieu, Emmanuel; Molinier-Frenkel, Valerie; Castellano, Flavia			IL4-induced gene 1 is secreted at the immune synapse and modulates TCR activation independently of its enzymatic activity	EUROPEAN JOURNAL OF IMMUNOLOGY			English	Article						CD28 stimulation; Immunosuppressive enzymes; T cells; TCR signaling	HELPER 17 CELLS; T-CELLS; DENDRITIC CELLS; IN-VIVO; IL4I1; RECEPTOR; PHOSPHORYLATION; LYMPHOCYTES; MECHANISMS; EXPRESSION	Amino-acid catabolizing enzymes produced by mononuclear phagocytes play a central role in regulating the immune response. The mammalian phenylalanine-catabolizing enzyme IL4-induced gene 1 (IL4I1) inhibits effector T lymphocyte proliferation and facilitates regulatory T-cell development. IL4I1 expression by macrophages of various human tumors may affect patient prognosis as it facilitates tumor e…	[Aubatin, Aude; Sako, Nouhoum; Molinier-Frenkel, Valerie; Castellano, Flavia] INSERM, Equipe 09, U955, Creteil, France; [Decrouy, Xavier] INSERM, U955, Plateforme Imagerie, Creteil, France; [Aubatin, Aude; Sako, Nouhoum; Decrouy, Xavier; Molinier-Frenkel, Valerie; Castellano, Flavia] Univ Paris Est, Fac Med, Creteil, France; [Molinier-Frenkel, Valerie] Hop H Mondor A Chenevier, AP HP, Serv Immuno…		Molinier-Frenkel, V; Castellano, F (通讯作者)，Hop Henri Mondor, INSERM, IMRB Eq 09, U9555, 51 Av Marechal Lattre de Tassigny, F-94010 Creteil, France.	valerie.frenkel@inserm.fr; flavia.castellano@inserm.fr	Molinier-Frenkel, Valérie/Q-2852-2018; Castellano, Flavia/Q-2847-2018	SAKO, Nouhoum/0000-0002-4071-0088; Molinier-Frenkel, Valerie/0000-0002-7250-7295; Castellano, Flavia/0000-0001-9389-6704	INSERM; Fondation de la Recherche Medicale [DEQ20160334875]	INSERM(Institut National de la Sante et de la Recherche Medicale (Inserm)European Commission); Fondation de la Recherche Medicale(Fondation pour la Recherche Medicale)	We thank Adeline Henry and Aurelie Guguin from the cytometry platform of the Henri Mondor Hospital for technical help. The manuscript has been professionally corrected by a native English speaker from the scientific editing and translation company, Alex Edelman & Associates. This work was supported by recurrent INSERM funding and by the grant N. DEQ20160334875 Equipe FRM 2016 of the Fondation de …		35	15	16	3	5	WILEY	HOBOKEN	111 RIVER ST, HOBOKEN 07030-5774, NJ USA	0014-2980	1521-4141		EUR J IMMUNOL	Eur. J. Immunol.	JAN	2018	48	1
J	Castellano, F; Molinier-Frenkel, V				Castellano, Flavia; Molinier-Frenkel, Valerie			An Overview of l-Amino Acid Oxidase Functions from Bacteria to Mammals: Focus on the Immunoregulatory Phenylalanine Oxidase IL4I1	MOLECULES			English	Review						IL4I1; immunosuppression; l-amino acid oxidase	REPRESENTATIONAL DIFFERENCE ANALYSIS; APOPTOSIS-INDUCING FACTOR; X-RAY DIFFRACTION; HELPER 17 CELLS; SNAKE-VENOM; CALLOSELASMA-RHODOSTOMA; CRYSTAL-STRUCTURE; BREAST-CANCER; APOXIN I; B-CELLS	l-amino acid oxidases are flavin adenine dinucleotide-dependent enzymes present in all major kingdom of life, from bacteria to mammals. They participate in defense mechanisms by limiting the growth of most bacteria and parasites. A few mammalian LAAOs have been described, of which the enzyme interleukin-4 induced gene 1 (IL4I1) is the best characterized. IL4I1 mainly oxidizes l-phenylalanine. It …	[Castellano, Flavia; Molinier-Frenkel, Valerie] INSERM, Mondor Inst Biomed Res IMRB, U955, Team 09, F-94010 Creteil, France; [Castellano, Flavia; Molinier-Frenkel, Valerie] Paris Est Univ, Fac Med, F-94010 Creteil, France; [Castellano, Flavia] Henri Mondor Hosp, AP HP, Biol Resources Platform, F-94010 Creteil, France; [Molinier-Frenkel, Valerie] Henri Mondor Hosp, AP HP, Dept Hematol Immunol, F-9…		Castellano, F; Molinier-Frenkel, V (通讯作者)，INSERM, Mondor Inst Biomed Res IMRB, U955, Team 09, F-94010 Creteil, France.;Castellano, F; Molinier-Frenkel, V (通讯作者)，Paris Est Univ, Fac Med, F-94010 Creteil, France.;Castellano, F (通讯作者)，Henri Mondor Hosp, AP HP, Biol Resources Platform, F-94010 Creteil, France.;Molinier-Frenkel, V (通讯作者)，Henri Mondor Hosp, AP HP, Dept Hematol Immunol, F-94010 Creteil,…	valerie.frenkel@inserm.fr; valerie.frenkel@inserm.fr	Castellano, Flavia/Q-2847-2018; Molinier-Frenkel, Valérie/Q-2852-2018	Castellano, Flavia/0000-0001-9389-6704; Molinier-Frenkel, Valerie/0000-0002-7250-7295	recurrent INSERM funding; Fondation de la Recherche Medicale [DEQ20160334875]; Groupement des Entreprises Francaises dans la LUtte contre le Cancer (GEFLUC Ile de France)	recurrent INSERM funding; Fondation de la Recherche Medicale(Fondation pour la Recherche Medicale); Groupement des Entreprises Francaises dans la LUtte contre le Cancer (GEFLUC Ile de France)	The English in the manuscript has been examined by a native English speaker from the scientific editing and translation company, Alex Edelman & Associates. Recent work on IL4I1 was supported by recurrent INSERM funding, the grant N. DEQ20160334875 Equipe FRM 2016 of the Fondation de la Recherche Medicale, and support from the Groupement des Entreprises Francaises dans la LUtte contre le Cancer (G…		75	19	20	2	20	MDPI	BASEL	ST ALBAN-ANLAGE 66, CH-4052 BASEL, SWITZERLAND		1420-3049		MOLECULES	Molecules	DEC	2017	22	12
J	Grzes, KM; Swamy, M; Hukelmann, JL; Emslie, E; Sinclair, LV; Cantrell, DA				Grzes, K. M.; Swamy, M.; Hukelmann, J. L.; Emslie, E.; Sinclair, L. V.; Cantrell, D. A.			Control of amino acid transport coordinates metabolic reprogramming in T-cell malignancy	LEUKEMIA			English	Article							C-MYC; STEM-CELLS; GENE-EXPRESSION; PTEN; RECEPTOR; MTORC1; GLUCOSE; NOTCH1; TRANSLOCATION; HIF1-ALPHA	This study explores the regulation and importance of System L amino acid transport in a murine model of T-cell acute lymphoblastic leukemia (T-ALL) caused by deletion of phosphatase and tensin homolog deleted on chromosome 10 (PTEN). There has been a strong focus on glucose transport in leukemias but the present data show that primary T-ALL cells have increased transport of multiple nutrients. Sp…	[Grzes, K. M.; Swamy, M.; Emslie, E.; Sinclair, L. V.; Cantrell, D. A.] Univ Dundee, Sch Life Sci, Div Cell Signalling & Immunol, Dundee, Scotland; [Hukelmann, J. L.] Univ Dundee, Sch Life Sci, Ctr Gene Regulat & Express, Dundee, Scotland; [Grzes, K. M.] Max Planck Inst Immunol & Epigenet, Dept Immunometab, D-79108 Freiburg, Germany		Cantrell, DA (通讯作者)，Dundee Univ, Sch Life Sci, Div Cell Signalling & Immunol, MSI WTB Complex,Dow St, Dundee DD1 5EH, Scotland.	d.a.cantrell@dundee.ac.uk	Swamy, Mahima/J-7046-2019	Swamy, Mahima/0000-0003-3977-3425; Hukelmann, Jens/0000-0001-8360-9062	Wellcome Trust [097418/Z/11/Z]	Wellcome Trust(Wellcome TrustEuropean Commission)	We thank Dr Hergen Spits for the PTEN<SUP>-/-</SUP> cell lines F04 and F15; Juan Carlos Zuniga-Pflucker for OP9 cells lines; R Clarke and Arlene Whigham of the Flow Cytometry Facility; T Ly from Lamond group, members of Biological Services Unit for mouse care and members of the DAC laboratory for critical reading of the manuscript. Supported by the Wellcome Trust (Principal Research Fellowship 09…		48	22	22	1	6	NATURE PUBLISHING GROUP	LONDON	MACMILLAN BUILDING, 4 CRINAN ST, LONDON N1 9XW, ENGLAND	0887-6924	1476-5551		LEUKEMIA	Leukemia	DEC	2017	31	12
J	Hegedus, A; Williamson, MK; Khan, MB; Zeidler, JD; Da Poian, AT; El-Bacha, T; Struys, EA; Huthoff, H				Hegedus, Andrea; Williamson, Maia Kavanagh; Khan, Mariam B.; Zeidler, Julianna Dias; Da Poian, Andrea T.; El-Bacha, Tatiana; Struys, Eduard A.; Huthoff, Hendrik			Evidence for Altered Glutamine Metabolism in Human Immunodeficiency Virus Type 1 Infected Primary Human CD4(+) T Cells	AIDS RESEARCH AND HUMAN RETROVIRUSES			English	Article						HIV-1; CD4(+) T cells; glutamine; glutamic acid; metabolism; glutaminase	HUMAN CYTOMEGALOVIRUS-INFECTION; HIV-1-INFECTED MACROPHAGES; MITOCHONDRIAL GLUTAMINASE; LYMPHOCYTE ACTIVATION; CD4+T CELLS; ACID; HIV-1; REPLICATION; GLUCOSE; NEUROTOXICITY	Glutamine is a conditionally essential amino acid that is an important metabolic resource for proliferating tissues by acting as a proteinogenic amino acid, a nitrogen donor for biosynthetic reactions and as a substrate for the citric acid or tricarboxylic acid cycle. The human immunodeficiency virus type 1 (HIV-1) productively infects activated CD4(+) T cells that are known to require glutamine …	[Hegedus, Andrea; Williamson, Maia Kavanagh; Khan, Mariam B.; Huthoff, Hendrik] Kings Coll London, Dept Infect Dis, London, England; [Zeidler, Julianna Dias; Da Poian, Andrea T.] Univ Fed Rio de Janeiro, Inst Bioquim Med Leopoldo de Meis, Rio De Janeiro, Brazil; [El-Bacha, Tatiana] Univ Fed Rio de Janeiro, Inst Nutr Josue de Castro, Rio De Janeiro, Brazil; [Struys, Eduard A.] Vrije Univ Amsterdam…		Huthoff, H (通讯作者)，Friedrich Schiller Univ Jena, Jena Sch Microbial Commun, Neugasse 23, D-07743 Jena, Germany.	hendrik.huthoff@uni-jena.de	El-Bacha, Tatiana/ABH-1287-2020; Da Poian, Andrea T./V-1699-2019	El-Bacha, Tatiana/0000-0003-0809-0218; Zeidler, Julianna D./0000-0003-3168-1518	MRC [MR/M026213/1, MR/J008125/1]; MRC [MR/J008125/1] Funding Source: UKRI; Medical Research Council [MR/M026213/1, 1410147, MR/P502054/1, MR/J008125/1] Funding Source: researchfish	MRC(UK Research & Innovation (UKRI)Medical Research Council UK (MRC)); MRC(UK Research & Innovation (UKRI)Medical Research Council UK (MRC)); Medical Research Council(UK Research & Innovation (UKRI)Medical Research Council UK (MRC)European Commission)	This work was supported by the MRC through a Newton Fund Strategic Award (MR/M026213/1) to H.H. and A.T.P., and a New Investigator Research Grant (MR/J008125/1) to H.H.		55	22	22	0	5	MARY ANN LIEBERT, INC	NEW ROCHELLE	140 HUGUENOT STREET, 3RD FL, NEW ROCHELLE, NY 10801 USA	0889-2229	1931-8405		AIDS RES HUM RETROV	Aids Res. Hum. Retrovir.	DEC	2017	33	12
J	Souza, AL; Aguiar, SLF; Miranda, MCG; Lemos, L; Guimaraes, MAF; Reis, DS; Barros, PAV; Veloso, ES; Carvalho, TG; Ribeiro, FM; Ferreira, E; Cara, DC; Gomes-Santos, AC; Faria, AMC				Souza, Adna Luciana; Fiorini Aguiar, Sarah Leao; Goncalves Miranda, Mariana Camila; Lemos, Luisa; Freitas Guimaraes, Mauro Andrade; Reis, Daniela Silva; Vieira Barros, Patricia Aparecida; Veloso, Emerson Soares; Carvalho, Toniana Goncalves; Ribeiro, Fabiola Mara; Ferreira, Enio; Cara, Denise Carmona; Gomes-Santos, Ana Cristina; Caetano Faria, Ana Maria			Consumption of Diet Containing Free Amino Acids Exacerbates Colitis in Mice	FRONTIERS IN IMMUNOLOGY			English	Article						nutrition; amino acids; colitis; gut homeostasis; mammalian target of rapamycin	ACTIVE CROHNS-DISEASE; INFLAMMATORY-BOWEL-DISEASE; PROTEIN-FREE DIET; ELEMENTAL DIET; ENTERAL NUTRITION; CONTROLLED-TRIAL; IMMUNE-SYSTEM; DEFICIENT MICE; IN-VIVO; MTOR	Dietary proteins can influence the maturation of the immune system, particularly the gut-associated lymphoid tissue, when consumed from weaning to adulthood. Moreover, replacement of dietary proteins by amino acids at weaning has been shown to impair the generation of regulatory T cells in the gut as well as immune activities such as protective response to infection, induction of oral and nasal t…	[Souza, Adna Luciana; Fiorini Aguiar, Sarah Leao; Goncalves Miranda, Mariana Camila; Lemos, Luisa; Freitas Guimaraes, Mauro Andrade; Reis, Daniela Silva; Vieira Barros, Patricia Aparecida; Carvalho, Toniana Goncalves; Ribeiro, Fabiola Mara; Gomes-Santos, Ana Cristina; Caetano Faria, Ana Maria] Univ Fed Minas Gerais, Dept Bioquim & Imunol, Belo Horizonte, MG, Brazil; [Souza, Adna Luciana] Univ Fed…		Faria, AMC (通讯作者)，Univ Fed Minas Gerais, Dept Bioquim & Imunol, Belo Horizonte, MG, Brazil.	anacaetanofaria@gmail.com	Faria, Ana Maria/AAK-8688-2021; Santiago, Helton/F-8704-2012; Ferreira, Enio/AAC-8167-2022; Ribeiro, Fabiola/E-8831-2013; Cardoso, Valbert Nascimento/AAA-7240-2019; Santiago, Helton/AAA-8558-2021; Pereira de Queiroz Glauss, Camila/E-9485-2019	Santiago, Helton/0000-0002-5695-8256; Ferreira, Enio/0000-0002-1835-0303; Ribeiro, Fabiola/0000-0001-7042-9433; DE CARVALHO, TONIANA/0000-0002-6475-9222; maioli, tatiani/0000-0002-7538-3208; Faria, Ana Maria/0000-0002-0604-8510; Goncalves Miranda Waldetario, Mariana Camila/0000-0003-2553-8758; Pereira de Queiroz Glauss, Camila/0000-0002-5753-624X	Fundacao de Amparo a Pesquisa do Estado de Minas Gerais (FAPEMIG) [APQ 00704-14, RED-00140-16]; Conselho Nacional de Desenvolvimento Cientifico e Tecnologico (CNPq, Brazil); Coordenacao de Aperfeicoamento de Pessoal de Nivel Superior (CAPES, Brazil); [303603/2009-7]	Fundacao de Amparo a Pesquisa do Estado de Minas Gerais (FAPEMIG)(Fundacao de Amparo a Pesquisa do Estado de Minas Gerais (FAPEMIG)); Conselho Nacional de Desenvolvimento Cientifico e Tecnologico (CNPq, Brazil)(Conselho Nacional de Desenvolvimento Cientifico e Tecnologico (CNPQ)); Coordenacao de Aperfeicoamento de Pessoal de Nivel Superior (CAPES, Brazil)(Coordenacao de Aperfeicoamento de Pessoal…	This study was supported by grants from Fundacao de Amparo a Pesquisa do Estado de Minas Gerais (FAPEMIG, APQ 00704-14 and RED-00140-16). ACF is a recipient of a research fellowship (303603/2009-7) and AS, MGM, and LL are recipients of scholarships from Conselho Nacional de Desenvolvimento Cientifico e Tecnologico (CNPq, Brazil). SFA is a recipient of a PhD scholarship from Coordenacao de Aperfei…		60	49	49	2	8	FRONTIERS MEDIA SA	LAUSANNE	AVENUE DU TRIBUNAL FEDERAL 34, LAUSANNE, CH-1015, SWITZERLAND	1664-3224			FRONT IMMUNOL	Front. Immunol.	NOV 20	2017	8
J	Ikeda, K; Kinoshita, M; Kayama, H; Nagamori, S; Kongpracha, P; Umemoto, E; Okumura, R; Kurakawa, T; Murakami, M; Mikami, N; Shintani, Y; Ueno, S; Andou, A; Ito, M; Tsumura, H; Yasutomo, K; Ozono, K; Takashima, S; Sakaguchi, S; Kanai, Y; Takeda, K				Ikeda, Kayo; Kinoshita, Makoto; Kayama, Hisako; Nagamori, Shushi; Kongpracha, Pornparn; Umemoto, Eiji; Okumura, Ryu; Kurakawa, Takashi; Murakami, Mari; Mikami, Norihisa; Shintani, Yasunori; Ueno, Satoko; Andou, Ayatoshi; Ito, Morihiro; Tsumura, Hideki; Yasutomo, Koji; Ozono, Keiichi; Takashima, Seiji; Sakaguchi, Shimon; Kanai, Yoshikatsu; Takeda, Kiyoshi			Slc3a2 Mediates Branched-Chain Amino-Acid-Dependent Maintenance of Regulatory T Cells	CELL REPORTS			English	Article							SELF-TOLERANCE; MTOR KINASE; HEAVY-CHAIN; CD98; TRANSPORTER; ACTIVATION; EFFECTOR; DIFFERENTIATION; AUTOIMMUNITY; INFLAMMATION	Foxp3(+) regulatory T (Treg) cells, which suppress immune responses, are highly proliferative in vivo. However, it remains unclear how the active replication of Treg cells is maintained in vivo. Here, we show that branched-chain amino acids (BCAAs), including isoleucine, are required for maintenance of the proliferative state of Treg cells via the amino acid transporter Slc3a2-dependent metabolic…	[Ikeda, Kayo; Kinoshita, Makoto; Kayama, Hisako; Umemoto, Eiji; Okumura, Ryu; Kurakawa, Takashi; Murakami, Mari; Takeda, Kiyoshi] Osaka Univ, WPI Immunol Frontier Res Ctr, Grad Sch Med, Lab Immune Regulat,Dept Microbiol & Immunol, Suita, Osaka, Japan; [Ikeda, Kayo; Kinoshita, Makoto; Kayama, Hisako; Umemoto, Eiji; Okumura, Ryu; Kurakawa, Takashi; Murakami, Mari; Takeda, Kiyoshi] Japan Agcy Med Re…		Takeda, K (通讯作者)，Osaka Univ, WPI Immunol Frontier Res Ctr, Grad Sch Med, Lab Immune Regulat,Dept Microbiol & Immunol, Suita, Osaka, Japan.;Takeda, K (通讯作者)，Japan Agcy Med Res & Dev, Core Res Evolut Sci & Technol, Tokyo, Japan.	ktakeda@ongene.med.osaka-u.ac.jp	Nagamori, Shushi/P-4530-2018; Murakami, Mari/AAC-8125-2022; Sakaguchi, Shimon/C-9535-2009; Umemoto, Eiji/AAX-6562-2021	Nagamori, Shushi/0000-0003-0203-2754; Murakami, Mari/0000-0001-6458-8235; Mikami, Norihisa/0000-0001-6360-5363; Shintani, Yasunori/0000-0001-9579-0727; Yasutomo, Koji/0000-0003-0411-2037; Takeda, Kiyoshi/0000-0002-1778-6332	Ministry of Education, Culture, Sports, Science and Technology of Japan [A15H025110]; Japan Science and Technology Agency [J150701420]; Japan Agency for Medical Research and Development [J150705118]	Ministry of Education, Culture, Sports, Science and Technology of Japan(Ministry of Education, Culture, Sports, Science and Technology, Japan (MEXT)); Japan Science and Technology Agency(Japan Science & Technology Agency (JST)); Japan Agency for Medical Research and Development(Japan Agency for Medical Research and Development (AMED))	We thank Y. Ikenoue for analysis of amino acid concentration, T. Kondo and Y. Magota for technical assistance, and C. Hidaka for secretarial assistance. This work was supported by grants from the Ministry of Education, Culture, Sports, Science and Technology of Japan (A15H025110), Japan Science and Technology Agency (J150701420), and Japan Agency for Medical Research and Development (J150705118).		42	51	52	2	8	CELL PRESS	CAMBRIDGE	50 HAMPSHIRE ST, FLOOR 5, CAMBRIDGE, MA 02139 USA	2211-1247			CELL REP	Cell Reports	NOV 14	2017	21	7
J	Mellor, AL; Lemos, H; Huang, L				Mellor, Andrew L.; Lemos, Henrique; Huang, Lei			Indoleamine 2,3-Dioxygenase and Tolerance: Where Are We Now?	FRONTIERS IN IMMUNOLOGY			English	Review						indoleamine 2,3-dioxygenase; tolerance; autoimmunity; nociceptive pain; transplant; transplantation immunology	DENDRITIC CELLS; TRYPTOPHAN CATABOLISM; T-CELLS; IMMUNE PRIVILEGE; STING ADAPTER; CUTTING EDGE; INFLAMMATION; ACTIVATION; IDO; MACROPHAGES	Cells expressing IDO suppress innate and adaptive immunity to promote tolerance by catabolizing the amino acid tryptophan (Trp) and other indole compounds. Interferon type I (IFN-I) and type II (IFN-II) produced at sites of inflammation or by activated immune cells are potent IDO inducers because mammalian IDO genes contain IFN response elements. Elevated IDO expression by dendritic cells (DCs) i…	[Mellor, Andrew L.; Lemos, Henrique; Huang, Lei] Newcastle Univ, Inst Cellular Med, Fac Med Sci, Newcastle Upon Tyne, Tyne & Wear, England		Mellor, AL (通讯作者)，Newcastle Univ, Inst Cellular Med, Fac Med Sci, Newcastle Upon Tyne, Tyne & Wear, England.	andrew.mellor@newcastle.ac.uk	; de Paula Lemos, Henrique/AAI-2698-2020	huang, lei/0000-0002-1996-944X; de Paula Lemos, Henrique/0000-0002-0539-3283	US National Institutes of Health [AI103347]; Cancer Research UK [A20970]; Faculty of Medical Sciences at Newcastle University	US National Institutes of Health(United States Department of Health & Human ServicesNational Institutes of Health (NIH) - USA); Cancer Research UK(Cancer Research UK); Faculty of Medical Sciences at Newcastle University	Research in the author's laboratory is funded by the US National Institutes of Health (AI103347), Cancer Research UK (A20970), and the Faculty of Medical Sciences at Newcastle University.		31	123	126	1	19	FRONTIERS MEDIA SA	LAUSANNE	PO BOX 110, EPFL INNOVATION PARK, BUILDING I, LAUSANNE, 1015, SWITZERLAND	1664-3224			FRONT IMMUNOL	Front. Immunol.	OCT 27	2017	8
J	Hosokawa, T; Kimura, T; Nada, S; Okuno, T; Ito, D; Kang, SJ; Nojima, S; Yamashita, K; Nakatani, T; Hayama, Y; Kato, Y; Kinehara, Y; Nishide, M; Mikami, N; Koyama, S; Takamatsu, H; Okuzaki, D; Ohkura, N; Sakaguchi, S; Okada, M; Kumanogoh, A				Hosokawa, Takashi; Kimura, Tetsuya; Nada, Shigeyuki; Okuno, Tatsusada; Ito, Daisuke; Kang, Sujin; Nojima, Satoshi; Yamashita, Kazuya; Nakatani, Takeshi; Hayama, Yoshitomo; Kato, Yasuhiro; Kinehara, Yuhei; Nishide, Masayuki; Mikami, Norihisa; Koyama, Syohei; Takamatsu, Hyota; Okuzaki, Daisuke; Ohkura, Naganari; Sakaguchi, Shimon; Okada, Masato; Kumanogoh, Atsushi			Lamtor1 Is Critically Required for CD4(+) T Cell Proliferation and Regulatory T Cell Suppressive Function	JOURNAL OF IMMUNOLOGY			English	Article							RAG GTPASES; MTORC1; DIFFERENTIATION; ACTIVATION; IMMUNOMETABOLISM; RAGULATOR; EFFECTOR; PATHWAY; TH2	Mechanistic target of rapamycin complex (mTORC)1 integrates intracellular sufficiency of nutrients and regulates various cellular functions. Previous studies using mice with conditional knockout of mTORC1 component proteins (i.e., mTOR, Raptor, and Rheb) gave conflicting results on the roles of mTORC1 in CD4(+) T cells. Lamtor1 is the protein that is required for amino acid sensing and activation…	[Hosokawa, Takashi; Kimura, Tetsuya; Okuno, Tatsusada; Ito, Daisuke; Kang, Sujin; Nojima, Satoshi; Nakatani, Takeshi; Hayama, Yoshitomo; Kato, Yasuhiro; Kinehara, Yuhei; Nishide, Masayuki; Koyama, Syohei; Takamatsu, Hyota; Kumanogoh, Atsushi] Osaka Univ, Dept Immunopathol, World Premier Int Immunol Frontier Res Ctr, Suita, Osaka 5650871, Japan; [Hosokawa, Takashi; Kimura, Tetsuya; Ito, Daisuke; K…		Kumanogoh, A (通讯作者)，Osaka Univ, Grad Sch Med, Dept Resp Med Allergy & Rheumat Dis, 2-2 Yamada Oka, Suita, Osaka 5650871, Japan.;Kimura, T (通讯作者)，Osaka Univ, Res Inst Microbial Dis, Dept Oncogene Res, Yamada Oka 3-1, Suita, Osaka 5650871, Japan.	tetsuyakimura@biken.osaka-u.ac.jp; kumanogo@imed3.med.osaka-u.ac.jp	Sakaguchi, Shimon/C-9535-2009; Nishide, Masayuki/AHE-4839-2022; Okuzaki, Daisuke/AAN-5641-2020; Koyama, Shohei/AAU-4113-2021	Okuzaki, Daisuke/0000-0002-4552-783X; Koyama, Shohei/0000-0002-6897-9417; Nishide, Masayuki/0000-0001-6060-1228; Mikami, Norihisa/0000-0001-6360-5363; Kimura, Tetsuya/0000-0001-6367-7818	Ministry of Education, Culture, Sports, Science and Technology of Japan (MEXT); MEXT/Center of Innovation - Center of Innovation Science and Technology based Radical Innovation and Entrepreneurship Program grants; Ministry of Health, Labour and Welfare of Japan [14525051]; Japan Agency for Medical Research and Development - Core Research for Evolutional Science and Technology Grant [15652237]; Ja…	Ministry of Education, Culture, Sports, Science and Technology of Japan (MEXT)(Ministry of Education, Culture, Sports, Science and Technology, Japan (MEXT)); MEXT/Center of Innovation - Center of Innovation Science and Technology based Radical Innovation and Entrepreneurship Program grants; Ministry of Health, Labour and Welfare of Japan(Ministry of Health, Labour and Welfare, Japan); Japan Agenc…	This work was supported by research grants from the Ministry of Education, Culture, Sports, Science and Technology of Japan (MEXT), MEXT/Center of Innovation - Center of Innovation Science and Technology based Radical Innovation and Entrepreneurship Program grants, Ministry of Health, Labour and Welfare of Japan Grant-in-Aid 14525051 (to A.K.), Japan Agency for Medical Research and Development - …		34	9	10	1	5	AMER ASSOC IMMUNOLOGISTS	BETHESDA	9650 ROCKVILLE PIKE, BETHESDA, MD 20814 USA	0022-1767	1550-6606		J IMMUNOL	J. Immunol.	SEP 15	2017	199	6
J	Mondanelli, G; Ugel, S; Grohmann, U; Bronte, V				Mondanelli, Giada; Ugel, Stefano; Grohmann, Ursula; Bronte, Vincenzo			The immune regulation in cancer by the amino acid metabolizing enzymes ARG and IDO	CURRENT OPINION IN PHARMACOLOGY			English	Article							INDOLEAMINE 2,3-DIOXYGENASE; SUPPRESSOR-CELLS; T-CELLS; TUMOR MICROENVIRONMENT; TRYPTOPHAN CATABOLISM; ARGINASE ACTIVITY; ARGININE; EXPRESSION; INHIBITION; TOLERANCE	Some enzymes degrading amino acids have evolved in mammals to dampen immune responses and maintain peripheral tolerance. The enzymes metabolizing L-arginine and L-tryptophan are particularly powerful, contributing to restrain immunity towards fetal tissues and establish neonatal tolerance. Solid tumors can hijack these formidable pathways to construct a microenvironment highly unfavorable to anti…	[Mondanelli, Giada; Grohmann, Ursula] Univ Perugia, Dept Expt Med, I-06132 Perugia, Italy; [Ugel, Stefano; Bronte, Vincenzo] Verona Univ Hosp, Dept Med, I-37134 Verona, Italy		Bronte, V (通讯作者)，Verona Univ Hosp, Dept Med, I-37134 Verona, Italy.	vincenzo.bronte@univr.it	Bronte, Vincenzo/K-7902-2016; Grohmann, Ursula/T-6545-2019; Mondanelli, Giada/H-7899-2018; Ugel, Stefano/J-5535-2016	Bronte, Vincenzo/0000-0002-3741-5141; Mondanelli, Giada/0000-0002-0798-0465; Ugel, Stefano/0000-0002-6639-7608	European Research Council [338954]; Italian Association of Cancer Research [12182, 14103]	European Research Council(European Research Council (ERC)European Commission); Italian Association of Cancer Research(Fondazione AIRC per la ricerca sul cancro)	This work was supported by the European Research Council (338954; to UG) and grants from the Italian Association of Cancer Research (12182 and 14103; to VB).		64	79	83	1	13	ELSEVIER SCI LTD	OXFORD	THE BOULEVARD, LANGFORD LANE, KIDLINGTON, OXFORD OX5 1GB, OXON, ENGLAND	1471-4892	1471-4973		CURR OPIN PHARMACOL	Curr. Opin. Pharmacol.	AUG	2017	35
J	Su, LK; Xu, QG; Zhang, P; Michalek, SM; Katz, J				Su, Lingkai; Xu, Qingan; Zhang, Ping; Michalek, Suzanne M.; Katz, Jannet			Phenotype and Function of MyeloidDerived Suppressor Cells Induced by Porphyromonas gingivalis Infection	INFECTION AND IMMUNITY			English	Article						periodontitis; Porphyromonas gingivalis; MDSC	L-ARGININE METABOLISM; PERIODONTAL-DISEASE; T-CELLS; IFN-GAMMA; BONE LOSS; DEPENDENT MECHANISM; TUMOR PROGRESSION; IN-VIVO; INFLAMMATION; MICE	Porphyromonas gingivalis, a major etiologic agent of periodontitis, has been reported to induce the expansion of myeloid-derived suppressor cells (MDSC); however, little is known regarding the subpopulations of MDSC expanded by P. gingivalis infection. Flow cytometry was used to evaluate bone marrow and spleen cells from mice infected with P. gingivalis and controls for surface expression of CD11…	[Su, Lingkai; Zhang, Ping; Katz, Jannet] Univ Alabama Birmingham, Dept Pediat Dent, Birmingham, AL 35294 USA; [Michalek, Suzanne M.] Univ Alabama Birmingham, Dept Microbiol, Birmingham, AL USA; [Su, Lingkai; Xu, Qingan] Wuhan Univ, State Key Lab Breeding Base Basic Sci Stomatol Hu, Wuhan, Hubei, Peoples R China; [Su, Lingkai; Xu, Qingan] Wuhan Univ, Key Lab Oral Biomed Minist Educ KLOBM, Sch & Ho…		Katz, J (通讯作者)，Univ Alabama Birmingham, Dept Pediat Dent, Birmingham, AL 35294 USA.	meow@uab.edu		Zhang, Ping/0000-0002-4585-9893	NIDCR [T90 DE022736]; NATIONAL INSTITUTE OF DENTAL & CRANIOFACIAL RESEARCH [T90DE022736] Funding Source: NIH RePORTER	NIDCR(United States Department of Health & Human ServicesNational Institutes of Health (NIH) - USANIH National Institute of Dental & Craniofacial Research (NIDCR)); NATIONAL INSTITUTE OF DENTAL & CRANIOFACIAL RESEARCH(United States Department of Health & Human ServicesNational Institutes of Health (NIH) - USANIH National Institute of Dental & Craniofacial Research (NIDCR))	L.S. was supported by training grant T90 DE022736 from the NIDCR.		82	28	28	1	6	AMER SOC MICROBIOLOGY	WASHINGTON	1752 N ST NW, WASHINGTON, DC 20036-2904 USA	0019-9567	1098-5522		INFECT IMMUN	Infect. Immun.	AUG	2017	85	8
J	Werner, A; Koschke, M; Leuchtner, N; Luckner-Minden, C; Habermeier, A; Rupp, J; Heinrich, C; Conradi, R; Closs, EI; Munder, M				Werner, Anke; Koschke, Miriam; Leuchtner, Nadine; Luckner-Minden, Claudia; Habermeier, Alice; Rupp, Johanna; Heinrich, Christin; Conradi, Roland; Closs, Ellen I.; Munder, Markus			Reconstitution of T Cell Proliferation under Arginine Limitation: Activated Human T Cells Take Up Citrulline via L-Type Amino Acid Transporter 1 and Use It to Regenerate Arginine after Induction of Argininosuccinate Synthase Expression	FRONTIERS IN IMMUNOLOGY			English	Article						Tlymphocyte; arginine; citrulline; T cell metabolism; amino acid transporter	4F2 HEAVY-CHAIN; NITRIC-OXIDE; STRUCTURAL SIMILARITY; METABOLIC-REGULATION; IMMUNE-RESPONSE; SYNTHETASE; IDENTIFICATION; NA+; CLONING; ARGINASE	In the tumor microenvironment, arginine is metabolized by arginase-expressing myeloid cells. This arginine depletion profoundly inhibits T cell functions and is crucially involved in tumor-induced immunosuppression. Reconstitution of adaptive immune functions in the context of arginase-mediated tumor immune escape is a promising therapeutic strategy to boost the immunological antitumor response. …	[Werner, Anke; Koschke, Miriam; Leuchtner, Nadine; Luckner-Minden, Claudia; Munder, Markus] Johannes Gutenberg Univ Mainz, Univ Med Ctr, Dept Med Hematol Oncol & Pneumol, Mainz, Germany; [Werner, Anke; Habermeier, Alice; Rupp, Johanna; Heinrich, Christin; Closs, Ellen I.] Johannes Gutenberg Univ Mainz, Dept Pharmacol, Univ Med Ctr, Mainz, Germany; [Conradi, Roland] Johannes Gutenberg Univ Mainz, …		Munder, M (通讯作者)，Johannes Gutenberg Univ Mainz, Univ Med Ctr, Dept Med Hematol Oncol & Pneumol, Mainz, Germany.;Closs, EI (通讯作者)，Johannes Gutenberg Univ Mainz, Dept Pharmacol, Univ Med Ctr, Mainz, Germany.;Munder, M (通讯作者)，Johannes Gutenberg Univ Mainz, Res Ctr Immunotherapy, Univ Med Ctr, Mainz, Germany.	closs@uni-mainz.de; munder@uni-mainz.de	Closs, Ellen/ABD-5217-2020; Munder, Markus/K-6737-2013	Closs, Ellen/0000-0002-9505-2289; Conradi, Roland/0000-0003-4645-3569					68	36	36	1	12	FRONTIERS MEDIA SA	LAUSANNE	AVENUE DU TRIBUNAL FEDERAL 34, LAUSANNE, CH-1015, SWITZERLAND	1664-3224			FRONT IMMUNOL	Front. Immunol.	JUL 24	2017	8
J	Kishton, RJ; Sukumar, M; Restifo, NP				Kishton, Rigel J.; Sukumar, Madhusudhanan; Restifo, Nicholas P.			Metabolic Regulation of T Cell Longevity and Function in Tumor Immunotherapy	CELL METABOLISM			English	Review							AMINO-ACID-TRANSPORT; LIFE-SPAN; ADOPTIVE IMMUNOTHERAPY; COMBINATION CHEMOTHERAPY; RESPIRATORY CAPACITY; LINEAGE RELATIONSHIP; METASTATIC MELANOMA; EFFECTOR RESPONSES; ANTITUMOR-ACTIVITY; IMMUNE-RESPONSES	Cancer immunotherapy is an increasingly successful strategy for the treatment of patients who have advanced or conventional therapy-resistant cancers. T cells are key mediators of tumor destruction and their specificity for tumor-expressed antigens is of paramount importance, but other T cell-intrinsic qualities, such as durability, longevity, and functionality also play important roles in determ…	[Kishton, Rigel J.; Sukumar, Madhusudhanan; Restifo, Nicholas P.] NCI, Ctr Cell Based Therapy, NIH, Bethesda, MD 20892 USA; [Kishton, Rigel J.; Sukumar, Madhusudhanan; Restifo, Nicholas P.] NCI, Surg Branch, NIH, Bldg 10, Bethesda, MD 20892 USA		Kishton, RJ; Restifo, NP (通讯作者)，NCI, Ctr Cell Based Therapy, NIH, Bethesda, MD 20892 USA.;Kishton, RJ; Restifo, NP (通讯作者)，NCI, Surg Branch, NIH, Bldg 10, Bethesda, MD 20892 USA.	rigel.kishton@nih.gov; restifon@nih.gov	Restifo, Nicholas Phillip/M-6549-2019; Restifo, Nicholas Phillip/Z-1614-2019	Restifo, Nicholas P./0000-0003-4229-4580	Center for Cell-Based Therapy; NCI, NIH (Bethesda, MD); NIH Center for Regenerative Medicine; Milstein Family Foundation; Intramural Research Program of the NCI [ZIA BC010763]; NATIONAL CANCER INSTITUTE [ZIABC010763] Funding Source: NIH RePORTER	Center for Cell-Based Therapy; NCI, NIH (Bethesda, MD); NIH Center for Regenerative Medicine; Milstein Family Foundation; Intramural Research Program of the NCI(United States Department of Health & Human ServicesNational Institutes of Health (NIH) - USANIH National Cancer Institute (NCI)); NATIONAL CANCER INSTITUTE(United States Department of Health & Human ServicesNational Institutes of Health (…	The authors of this Review were supported by the Center for Cell-Based Therapy, NCI, NIH (Bethesda, MD), NIH Center for Regenerative Medicine, the Milstein Family Foundation, and the Intramural Research Program of the NCI (ZIA BC010763). We would like to thank Ethan Tyler and Alan Hoofring for their efforts designing and creating the illustrations used in this Review. We would also like to thank …		175	198	206	3	49	CELL PRESS	CAMBRIDGE	50 HAMPSHIRE ST, FLOOR 5, CAMBRIDGE, MA 02139 USA	1550-4131	1932-7420		CELL METAB	Cell Metab.	JUL 5	2017	26	1
J	Lanz, TV; Becker, S; Mohapatra, SR; Opitz, CA; Wick, W; Platten, M				Lanz, Tobias V.; Becker, Simon; Mohapatra, Soumya R.; Opitz, Christiane A.; Wick, Wolfgang; Platten, Michael			Suppression of Th1 differentiation by tryptophan supplementation in vivo	AMINO ACIDS			English	Article						Neuroinflammation; Tryptophan; Kynurenine; Indolamine-2,3-dioxygenase; Experimental autoimmune encephalomyelitis; Multiple sclerosis	ARYL-HYDROCARBON RECEPTOR; INDOLEAMINE 2,3-DIOXYGENASE; T-CELLS; NEUROPROTECTIVE POTENCY; KYNURENINE PATHWAY; GCN2 KINASE; ACID; IDO; PROGRESSION; INHIBITION	Metabolism of the essential amino acid tryptophan (trp) is a key endogenous immunosuppressive pathway restricting inflammatory responses. Tryptophan metabolites promote regulatory T cell (Treg) differentiation and suppress proinflammatory T helper cell (Th)1 and Th17 phenotypes. It has been shown that treatment with natural and synthetic tryptophan metabolites can suppress autoimmune neuroinflamm…	[Lanz, Tobias V.; Becker, Simon; Platten, Michael] German Canc Res Ctr, DKTK Clin Cooperat Unit Neuroimmunol & Brain Tumo, Neuenheimer Feld 280, Heidelberg, Germany; [Lanz, Tobias V.; Opitz, Christiane A.; Wick, Wolfgang; Platten, Michael] Univ Hosp Heidelberg, Dept Neurol, Neuenheimer Feld 400, D-69120 Heidelberg, Germany; [Lanz, Tobias V.; Opitz, Christiane A.; Wick, Wolfgang; Platten, Michael]…		Lanz, TV (通讯作者)，German Canc Res Ctr, DKTK Clin Cooperat Unit Neuroimmunol & Brain Tumo, Neuenheimer Feld 280, Heidelberg, Germany.;Lanz, TV (通讯作者)，Univ Hosp Heidelberg, Dept Neurol, Neuenheimer Feld 400, D-69120 Heidelberg, Germany.;Lanz, TV (通讯作者)，Univ Hosp Heidelberg, Natl Ctr Tumor Dis, Neuenheimer Feld 400, D-69120 Heidelberg, Germany.;Lanz, TV (通讯作者)，Stanford Univ, Sch Med, Dept Med, Div Imm…	tlanz@stanford.edu	Platten, Michael/F-2902-2013; Opitz, Christiane A/I-9507-2012; Wick, Wolfgang/AAA-2545-2020	Platten, Michael/0000-0002-4746-887X; Opitz, Christiane A/0000-0001-5575-9821; Wick, Wolfgang/0000-0002-6171-634X; Mohapatra, Soumya/0000-0002-4350-6410	German Research Foundation (DFG) [SFB938, FOR2289]; German Cancer Aid (Deutsche Krebshilfe) [110392]; Helmholtz Association (Helmholtz-Gesellschaft); Heidelberg University Innovation Fund FRONTIER; Hertie Foundation (Hertie-Stiftung); Postdoc Fellowship Program of the Medical Faculty of the University of Heidelberg	German Research Foundation (DFG)(German Research Foundation (DFG)); German Cancer Aid (Deutsche Krebshilfe)(Deutsche Krebshilfe); Helmholtz Association (Helmholtz-Gesellschaft); Heidelberg University Innovation Fund FRONTIER; Hertie Foundation (Hertie-Stiftung); Postdoc Fellowship Program of the Medical Faculty of the University of Heidelberg	This work was supported by the German Research Foundation (DFG, SFB938, TPK, FOR2289, P8, Z1) to MP and WW, the German Cancer Aid (Deutsche Krebshilfe, 110392) to MP, the Helmholtz Association (Helmholtz-Gesellschaft) to MP, the Heidelberg University Innovation Fund FRONTIER to MP, the Hertie Foundation (Hertie-Stiftung) to WW and the Postdoc Fellowship Program of the Medical Faculty of the Unive…		42	15	16	0	13	SPRINGER WIEN	WIEN	SACHSENPLATZ 4-6, PO BOX 89, A-1201 WIEN, AUSTRIA	0939-4451	1438-2199		AMINO ACIDS	Amino Acids	JUL	2017	49	7
J	Grohmann, U; Mondanelli, G; Belladonna, ML; Orabona, C; Pallotta, MT; Iacono, A; Puccetti, P; Volpi, C				Grohmann, Ursula; Mondanelli, Giada; Belladonna, Maria L.; Orabona, Ciriana; Pallotta, Maria T.; Iacono, Alberta; Puccetti, Paolo; Volpi, Claudia			Amino-acid sensing and degrading pathways in immune regulation	CYTOKINE & GROWTH FACTOR REVIEWS			English	Review						Arg1; IDO1; Immune regulation; Dendritic cell	ARYL-HYDROCARBON RECEPTOR; DENDRITIC CELLS; INDOLEAMINE 2,3-DIOXYGENASE; TRYPTOPHAN CATABOLISM; T-CELLS; ARGININE METABOLISM; NITRIC-OXIDE; CANCER; TOLERANCE; DISEASE	Indoleamine 2,3-dioxygenases (IDOs) - belonging in the heme dioxygenase family and degrading tryptophan - are responsible for the de novo synthesis of nicotinamide adenine dinucleotide (NAD(+)). As such, they are expressed by a variety of invertebrate and vertebrate species. In mammals, IDO1 has remarkably evolved to expand its functions, so to become a prominent homeostatic regulator, capable of…	[Grohmann, Ursula; Mondanelli, Giada; Belladonna, Maria L.; Orabona, Ciriana; Pallotta, Maria T.; Iacono, Alberta; Puccetti, Paolo; Volpi, Claudia] Univ Perugia, Dept Expt Med, I-06132 Perugia, Italy		Grohmann, U (通讯作者)，Univ Perugia, Dept Expt Med, I-06132 Perugia, Italy.	ursula.grohmann@unipg.it	Mondanelli, Giada/H-7899-2018; Pallotta, Maria Teresa/K-7021-2016; Grohmann, Ursula/T-6545-2019	Mondanelli, Giada/0000-0002-0798-0465; Pallotta, Maria Teresa/0000-0002-0417-1638; Iacono, Alberta/0000-0002-2650-072X	European Research Council [338954-DIDO]; Italian Association for Cancer Research [J96J15001570007]; Italian Ministry of Education, Universities and Research [PRIN2015-20155C2PP7]	European Research Council(European Research Council (ERC)European Commission); Italian Association for Cancer Research(Fondazione AIRC per la ricerca sul cancro); Italian Ministry of Education, Universities and Research(Ministry of Education, Universities and Research (MIUR))	This work was supported by the European Research Council (338954-DIDO; to U.G.), the Italian Association for Cancer Research (J96J15001570007; to P.P.); and the Italian Ministry of Education, Universities and Research (PRIN2015-20155C2PP7; to CV).		84	44	44	3	17	ELSEVIER SCI LTD	OXFORD	THE BOULEVARD, LANGFORD LANE, KIDLINGTON, OXFORD OX5 1GB, OXON, ENGLAND	1359-6101	1879-0305		CYTOKINE GROWTH F R	Cytokine Growth Factor Rev.	JUN	2017	35
J	Masle-Farquhar, E; Broer, A; Yabas, M; Enders, A; Broer, S				Masle-Farquhar, Etienne; Broer, Angelika; Yabas, Mehmet; Enders, Anselm; Broer, Stefan			ASCT2 (SLC1A5)-Deficient Mice Have Normal B-cells Developments, proliferation, and Antibody Production	FRONTIERS IN IMMUNOLOGY			English	Article						SLC1A5; glutamine; B cells; glutaminolysis; ASC T2; glutamine uptake	AMINO-ACID TRANSPORTERS; GLUTAMINE UPTAKE; METABOLIC PATHWAYS; STEM-CELLS; CANCER; EXPRESSION; GLUCOSE; GROWTH; INHIBITION; SURVIVAL	SLC1A5 (solute carrier family 1, member 5) is a small neutral amino acid exchanger that is upregulated in rapidly proliferating lymphocytes but also in many primary human cancers. Furthermore, cancer cell lines have been shown to require SLC1A5 for their survival in vitro. One of SLC1A5's primary substrates is the immunomodulatory amino acid glutamine, which plays an important role in multiple ke…	[Masle-Farquhar, Etienne; Broer, Angelika; Yabas, Mehmet; Broer, Stefan] Australian Natl Univ, Res Sch Biol, Canberra, ACT, Australia; [Masle-Farquhar, Etienne; Enders, Anselm] Australian Natl Univ, John Curtin Sch Med Res, Dept Immunol & Infect Dis, Canberra, ACT, Australia; [Yabas, Mehmet] Trakya Univ, Dept Genet & Bioengn, Edirne, Turkey		Broer, S (通讯作者)，Australian Natl Univ, Res Sch Biol, Canberra, ACT, Australia.;Enders, A (通讯作者)，Australian Natl Univ, John Curtin Sch Med Res, Dept Immunol & Infect Dis, Canberra, ACT, Australia.	anselm.enders@anu.edu.au; stefan.broeer@anu.edu.au	Yabas, Mehmet/D-9513-2012; Enders, Anselm/B-1165-2011; Broer, Stefan/A-1286-2008	Yabas, Mehmet/0000-0002-3462-5389; Enders, Anselm/0000-0001-5933-6463; Broer, Stefan/0000-0002-8040-1634; Masle-Farquhar, Etienne/0000-0001-9355-8027	Australian National Health and Medical Research Council [1105857]; Career Development Fellowship [1035858]	Australian National Health and Medical Research Council(National Health and Medical Research Council (NHMRC) of Australia); Career Development Fellowship	This work was supported by Australian National Health and Medical Research Council Grant 1105857 (SB) and Career Development Fellowship 1035858 (AE).		57	28	28	1	10	FRONTIERS MEDIA SA	LAUSANNE	AVENUE DU TRIBUNAL FEDERAL 34, LAUSANNE, CH-1015, SWITZERLAND	1664-3224			FRONT IMMUNOL	Front. Immunol.	MAY 12	2017	8
J	Hill, LJ; Williams, AC				Hill, Lisa J.; Williams, Adrian C.			Meat Intake and the Dose of Vitamin B-3 - Nicotinamide: Cause of the Causes of Disease Transitions, Health Divides, and Health Futures?	INTERNATIONAL JOURNAL OF TRYPTOPHAN RESEARCH			English	Article						Diet; hyper-vitaminosis B-3; nicotinamide; tryptophan; disease transitions; health inequality; hygiene hypothesis; environmental enteropathy; Parkinson; metabolic syndrome; cancer; allergies; pellagra	REGULATORY T-CELLS; CO-EVOLUTIONARY RELATIONSHIPS; INDUCED COGNITIVE IMPAIRMENT; ARYL-HYDROCARBON RECEPTOR; INDOLEAMINE 2,3-DIOXYGENASE; N-METHYLTRANSFERASE; KYNURENINE PATHWAY; GUT MICROBIOTA; AMINO-ACID; TRYPTOPHAN-METABOLISM	Meat and vitamin B-3 - nicotinamide - intake was high during hunter-gatherer times. Intake then fell and variances increased during and after the Neolithic agricultural revolution. Health, height, and IQ deteriorated. Low dietary doses are buffered by 'welcoming' gut symbionts and tuberculosis that can supply nicotinamide, but this co-evolved homeostatic metagenomic strategy risks dysbioses and i…	[Hill, Lisa J.] Univ Birmingham, Inst Inflammat & Ageing, Neurosci & Ophthalmol Res Grp, Birmingham, W Midlands, England; [Williams, Adrian C.] Univ Hosp Birmingham NHS Fdn Trust, Dept Neurol, Birmingham B15 2TH, W Midlands, England		Williams, AC (通讯作者)，Univ Hosp Birmingham NHS Fdn Trust, Dept Neurol, Birmingham B15 2TH, W Midlands, England.	Adrian.Williams@uhb.nhs.uk	Hill, Lisa J/AAO-1560-2021	Hill, Lisa J/0000-0001-8431-7029	QEHB Charities	QEHB Charities	The author(s) disclosed receipt of the following financial support for the research, authorship, and/or publication of this article: This study is funded by QEHB Charities.		371	12	12	0	13	SAGE PUBLICATIONS LTD	LONDON	1 OLIVERS YARD, 55 CITY ROAD, LONDON EC1Y 1SP, ENGLAND	1178-6469			INT J TRYPTOPHAN RES	Int. J. Trypotophan Res.	MAY 3	2017	10
J	Whang, MI; Tavares, RM; Benjamin, DI; Kattah, MG; Advincula, R; Nomura, DK; Debnath, J; Malynn, BA; Ma, A				Whang, Michael I.; Tavares, Rita M.; Benjamin, Daniel I.; Kattah, Michael G.; Advincula, Rommel; Nomura, Daniel K.; Debnath, Jayanta; Malynn, Barbara A.; Ma, Averil			The Ubiquitin Binding Protein TAX1BP1 Mediates Autophagasome Induction and the Metabolic Transition of Activated T Cells	IMMUNITY			English	Article							NF-KAPPA-B; AMINO-ACID; LYMPHOCYTE ACTIVATION; SELECTIVE AUTOPHAGY; ENERGY-METABOLISM; MAMMALIAN TARGET; MTORC1 PATHWAY; RAPAMYCIN; CYSTEINE; PHOSPHORYLATION	During immune responses, naive T cells transition from small quiescent cells to rapidly cycling cells. We have found that T cells lacking TAX1BP1 exhibit delays in growth of cell size and cell cycling. TAX1BP1-deficient T cells exited G(0) but stalled in S phase, due to both bioenergetic and biosynthetic defects. These defects were due to deficiencies in mTOR complex formation and activation. The…	[Whang, Michael I.; Tavares, Rita M.; Kattah, Michael G.; Advincula, Rommel; Malynn, Barbara A.; Ma, Averil] Univ Calif San Francisco, Dept Med, San Francisco, CA 94143 USA; [Debnath, Jayanta] Univ Calif San Francisco, Dept Pathol, San Francisco, CA 94143 USA; [Benjamin, Daniel I.; Nomura, Daniel K.] Univ Calif Berkeley, Dept Chem, Berkeley, CA 94720 USA; [Benjamin, Daniel I.; Nomura, Daniel K.] …		Ma, A (通讯作者)，Univ Calif San Francisco, Dept Med, San Francisco, CA 94143 USA.	averil.ma@ucsf.edu		Kattah, Michael/0000-0002-6067-6585; Tavares, Rita/0000-0002-1654-4454; Whang, Michael/0000-0002-6695-6799; Debnath, Jayanta/0000-0002-8745-4069	NIH [DK095693, P30 DK026743, P30 DK063720, T32 DK007007]; NATIONAL INSTITUTE OF ALLERGY AND INFECTIOUS DISEASES [R56AI124457] Funding Source: NIH RePORTER; NATIONAL INSTITUTE OF DIABETES AND DIGESTIVE AND KIDNEY DISEASES [P30DK063720, P30DK026743, T32DK007007, R01DK095693] Funding Source: NIH RePORTER	NIH(United States Department of Health & Human ServicesNational Institutes of Health (NIH) - USA); NATIONAL INSTITUTE OF ALLERGY AND INFECTIOUS DISEASES(United States Department of Health & Human ServicesNational Institutes of Health (NIH) - USANIH National Institute of Allergy & Infectious Diseases (NIAID)); NATIONAL INSTITUTE OF DIABETES AND DIGESTIVE AND KIDNEY DISEASES(United States Departmen…	This work was supported by NIH DK095693, P30 DK026743, and P30 DK063720. M.I.W. and M.K. were partially supported by NIH T32 DK007007. We thank Kevan Shokat, Emin Maltepe, and Jeroen Roose for helpful comments and advice. We thank Priscilia Tanbun, Yenny Rosli, and Julio Barrera for general laboratory assistance.		48	35	37	0	13	CELL PRESS	CAMBRIDGE	600 TECHNOLOGY SQUARE, 5TH FLOOR, CAMBRIDGE, MA 02139 USA	1074-7613	1097-4180		IMMUNITY	Immunity	MAR 21	2017	46	3
J	Wei, J; Raynor, J; Nguyen, TLM; Chi, HB				Wei, Jun; Raynor, Jana; Nguyen, Thanh-Long M.; Chi, Hongbo			Nutrient and Metabolic Sensing in T Cell Responses	FRONTIERS IN IMMUNOLOGY			English	Review						glucose; amino acid; lipid; oxygen; energy; T cell response	CHAIN FATTY-ACIDS; ESSENTIAL AMINO-ACIDS; REGULATORY T; TUMOR MICROENVIRONMENT; PPAR-GAMMA; SIGNAL-TRANSDUCTION; STEROL-METABOLISM; EFFECTOR FUNCTION; GLUTAMINE UPTAKE; GLUCOSE-UPTAKE	T cells play pivotal roles in shaping host immune responses in infectious diseases, autoimmunity, and cancer. The activation of T cells requires immune and growth factor-derived signals. However, alterations in nutrients and metabolic signals tune T cell responses by impinging upon T cell fates and immune functions. In this review, we summarize how key nutrients, including glucose, amino acids, a…	[Wei, Jun; Raynor, Jana; Nguyen, Thanh-Long M.; Chi, Hongbo] St Jude Childrens Res Hosp, Dept Immunol, 332 N Lauderdale St, Memphis, TN 38105 USA		Chi, HB (通讯作者)，St Jude Childrens Res Hosp, Dept Immunol, 332 N Lauderdale St, Memphis, TN 38105 USA.	hongbo.chi@stjude.org	Chi, Hongbo/M-9397-2018; Wei, Jun/J-1295-2019	Chi, Hongbo/0000-0002-9997-2496; Wei, Jun/0000-0002-6769-847X	National Institutes of Health (NIH) [AI105887, AI101407, CA176624, NS064599]; American Asthma Foundation; St. Jude Gephardt Postdoctoral Fellowship	National Institutes of Health (NIH)(United States Department of Health & Human ServicesNational Institutes of Health (NIH) - USA); American Asthma Foundation; St. Jude Gephardt Postdoctoral Fellowship	This work was supported by grants from the National Institutes of Health (NIH AI105887, AI101407, CA176624, and NS064599 to HC), American Asthma Foundation (to HC), and a St. Jude Gephardt Postdoctoral Fellowship (to JW).		138	54	54	5	21	FRONTIERS MEDIA SA	LAUSANNE	AVENUE DU TRIBUNAL FEDERAL 34, LAUSANNE, CH-1015, SWITZERLAND	1664-3224			FRONT IMMUNOL	Front. Immunol.	MAR 9	2017	8
J	Negrotto, L; Correale, J				Negrotto, Laura; Correale, Jorge			Amino Acid Catabolism in Multiple Sclerosis Affects Immune Homeostasis	JOURNAL OF IMMUNOLOGY			English	Article							REGULATORY T-CELLS; SYSTEMIC-LUPUS-ERYTHEMATOSUS; EXPERIMENTAL AUTOIMMUNE ENCEPHALOMYELITIS; INDOLEAMINE 2,3-DIOXYGENASE; DENDRITIC CELLS; TRYPTOPHAN CATABOLISM; KYNURENIC ACID; HELPER-CELLS; DIFFERENTIATION; ACTIVATION	Amino acid catabolism has been implicated in immunoregulatory mechanisms present in several diseases, including autoimmune disorders. Our aims were to assess expression and activity of enzymes involved in Trp and Arg catabolism, as well as to investigate amino acid catabolism effects on the immune system of multiple sclerosis (MS) patients. To this end, 40 MS patients, 30 healthy control subjects…	[Negrotto, Laura; Correale, Jorge] FLENI, Raul Carrea Inst Neurol Res, Dept Neurol, RA-1428 Buenos Aires, DF, Argentina		Correale, J (通讯作者)，FLENI, Raul Carrea Inst Neurol Res, Montaneses 2325, RA-1428 Buenos Aires, DF, Argentina.	jcorreale@fleni.org.ar	Negrotto, Laura/AAA-6892-2021; Correale, Jorge/AAG-4245-2020	Negrotto, Laura/0000-0001-9101-8203	Raul Carrea Institute for Neurological Research, FLENI	Raul Carrea Institute for Neurological Research, FLENI	This work was supported by an internal grant from the Raul Carrea Institute for Neurological Research, FLENI (to J.C.).		65	20	22	2	10	AMER ASSOC IMMUNOLOGISTS	BETHESDA	9650 ROCKVILLE PIKE, BETHESDA, MD 20814 USA	0022-1767	1550-6606		J IMMUNOL	J. Immunol.	MAR 1	2017	198	5
J	Ren, W; Liu, G; Yin, J; Tan, B; Wu, G; Bazer, FW; Peng, Y; Yin, Y				Ren, W.; Liu, G.; Yin, J.; Tan, B.; Wu, G.; Bazer, F. W.; Peng, Y.; Yin, Y.			Amino-acid transporters in T-cell activation and differentiation	CELL DEATH & DISEASE			English	Review							HELPER 9 CELLS; MAMMALIAN TARGET; AUTOIMMUNE INFLAMMATION; METABOLIC PATHWAYS; GLUTAMINE UPTAKE; MTOR; MEMORY; LYMPHOCYTES; NAIVE; QUIESCENCE	T-cell-mediated immune responses aim to protect mammals against cancers and infections, and are also involved in the pathogenesis of various inflammatory or autoimmune diseases. Cellular uptake and the utilization of nutrients is closely related to the T-cell fate decision and function. Research in this area has yielded surprising findings in the importance of amino-acid transporters for T-cell d…	[Ren, W.; Liu, G.; Yin, J.; Tan, B.; Yin, Y.] Chinese Acad Sci, Minist Agr Hunan Prov Engn Res Ctr Healthy Livest, Inst Subtrop Agr Observ Expt Stn Anim Nutr & Feed, Key Lab Agro Ecol Proc Subtrop Reg, Changsha 410125, Peoples R China; [Ren, W.] Univ Chinese Acad Sci, Beijing 10008, Peoples R China; [Wu, G.] Texas A&M Univ, Dept Anim Sci, 2471 TAMU, College Stn, TX 77843 USA; [Peng, Y.] Southwest…		Tan, B (通讯作者)，Chinese Acad Sci, Inst Subtrop Agr, Changsha 410125, Peoples R China.	bietan@isa.ac.cn; yinyulong@isa.ac.cn	Bazer, Fuller/AAF-4317-2021	Bazer, Fuller/0000-0002-5823-5086; Yin, Jie/0000-0003-1852-1042	National Key Basic Research Program of China [2013CB127302]; National Natural Science Foundation of China [31330075, 31372326, 31110103909, 31272463]; National Science and Technology Ministry [2014BAD08B11]	National Key Basic Research Program of China(National Basic Research Program of China); National Natural Science Foundation of China(National Natural Science Foundation of China (NSFC)); National Science and Technology Ministry	Our profound admiration and respect goes out to the researchers in this field and in our laboratories, for their dedication and hard work. We apologize to scientists whose work is in this field if their papers are not cited owing to space limitations. This study was supported by the National Key Basic Research Program of China (2013CB127302), the National Natural Science Foundation of China (3133…		86	73	74	4	26	NATURE PUBLISHING GROUP	LONDON	MACMILLAN BUILDING, 4 CRINAN ST, LONDON N1 9XW, ENGLAND	2041-4889			CELL DEATH DIS	Cell Death Dis.	MAR	2017	8
[truncated: 173 more rows]
[truncated: 22 more columns]
